# Supplementary material for: (Z)-N-[2-(N′-Hy­droxy­carbamimido­yl)phen­yl]acetamide
Source: Acta Crystallogr Sect E Struct Rep Online. 2013 Feb 9;69(Pt 3):o370–1. doi: 10.1107/S1600536813003371 (PMC3588555; doi:10.1107/S1600536813003371)
Supplement: Supplementary file 1 [file e-69-0o370-sup1.cif]

##############################################################################
#                                                                            #
# This CIF contains the data in a paper accepted for publication in          #
# Acta Crystallographica Section E. It conforms to the requirements of       #
# Notes for Authors for Acta Crystallographica Section E, and has been       #
# peer reviewed under the auspices of the IUCr Commission on Journals.       #
#                                                                            #
# Full details of the Crystallographic Information File format               #
# are given in the paper "The Crystallographic Information File (CIF):       #
# a New Standard Archive File for Crystallography" by S. R. Hall, F. H.      #
# Allen and I. D. Brown [Acta Cryst. (1991), A47, 655-685].                  #
#                                                                            #
# The current version of the core CIF dictionary is obtainable from          #
# ftp://ftp.iucr.org/pub/cif_core.dic.                                       #
#                                                                            #
# Software is freely available for graphical display of the structure(s)     #
# in this CIF. For information consult the CIF software page                 #
# http://www.iucr.org/resources/cif/software.                                #
#                                                                            #
# This file may be used for bona fide research purposes within the           #
# scientific community so long as proper attribution is given to the journal # 
# article from which it was obtained.                                        #
#                                                                            #
##############################################################################
data_global
_audit_creation_method     'form.cif (version 2.0)'
_journal_data_validation_number     ?
_journal_date_recd_electronic     2013-02-02
_journal_date_accepted     2013-02-02
_journal_name_full     'Acta Crystallographica, Section E'
_journal_year     2013
_journal_volume     69
_journal_issue      3
_journal_page_first     o370
_journal_page_last     o371
_journal_paper_category     QO
_journal_paper_doi     10.1107/S1600536813003371
_journal_coeditor_code     HB7034
_publ_contact_author_name     'Prof. Fun, Hoong-Kun'
_publ_contact_author_address
;
      X-ray Crystallography Unit
      School of Physics
      Universiti Sains Malaysia
      11800 USM, Penang
      MALAYSIA
;
_publ_contact_author_email     'hkfun@usm.my'
_publ_contact_author_fax     '604 6579150'
_publ_contact_author_phone     '604 6533652'
_publ_section_title
;
(<i>Z</i>)-<i>N</i>-[2-(<i>N</i>'-Hydroxycarbamimidoyl)phenyl]acetamide
;
loop_
    _publ_author_name
    _publ_author_footnote
    _publ_author_address
    'Fun, Hoong-Kun'
;
Thomson Reuters ResearcherID: A-3561-2009.
;
;
X-ray Crystallography Unit
School of Physics
Universiti Sains Malaysia
11800 USM, Penang
Malaysia
Department of Pharmaceutical Chemistry
College of Pharmacy
King Saud University
PO Box 2457
Riyadh 11451
Saudi Arabia
;
    'Chin Wei Ooi'
;
Thomson Reuters ResearcherID: F-8809-2012.
;
;
X-ray Crystallography Unit
School of Physics
Universiti Sains Malaysia
11800 USM, Penang
Malaysia
;
    'Dinesha' ?
;
Department of Chemistry
Mangalore University
Karnataka
India
;
    'S. Viveka' ?
;
Department of Chemistry
Mangalore University
Karnataka
India
;
    'G.K. Nagaraja' ?
;
Department of Chemistry
Mangalore University
Karnataka
India
;
data_I
_audit_creation_method     SHELXL-97
_chemical_name_systematic
;
(<i>Z</i>)-<i>N</i>-[2-(<i>N</i>'-Hydroxycarbamimidoyl)phenyl]acetamide
;
_chemical_name_common     ?
_chemical_formula_moiety     'C9 H11 N3 O2'
_chemical_formula_sum     'C9 H11 N3 O2'
_chemical_formula_iupac     'C9 H11 N3 O2'
_chemical_formula_weight     193.21
_chemical_melting_point     ?
_symmetry_cell_setting     triclinic
_symmetry_space_group_name_H-M     'P -1'
_symmetry_space_group_name_Hall     '-P 1'
loop_
    _symmetry_equiv_pos_as_xyz
    'x, y, z'
    '-x, -y, -z'
_cell_length_a     8.7813(12)
_cell_length_b     9.5432(13)
_cell_length_c     11.9770(15)
_cell_angle_alpha     80.722(2)
_cell_angle_beta     78.531(2)
_cell_angle_gamma     70.181(2)
_cell_volume     920.6(2)
_cell_formula_units_Z     4
_cell_measurement_reflns_used     3493
_cell_measurement_theta_min     2.28
_cell_measurement_theta_max     28.48
_cell_measurement_temperature     100.0(10)
_exptl_crystal_description     'plate'
_exptl_crystal_colour     'colourless'
_exptl_crystal_size_max     0.35
_exptl_crystal_size_mid     0.20
_exptl_crystal_size_min     0.05
_exptl_crystal_density_diffrn     1.394
_exptl_crystal_density_meas     ?
_exptl_crystal_density_method     'not measured'
_exptl_crystal_F_000     408
_exptl_absorpt_coefficient_mu     0.102
_exptl_absorpt_correction_type     multi-scan
_exptl_absorpt_process_details     '(<i>SADABS</i>; Bruker, 2009)'
_exptl_absorpt_correction_T_min     0.9651
_exptl_absorpt_correction_T_max     0.9954
_exptl_special_details
;
The crystal was placed in the cold stream of an Oxford Cryosystems Cobra
open-flow nitrogen cryostat (Cosier & Glazer, 1986) operating at 100 (1) K.
;
_diffrn_ambient_temperature     100.0(10)
_diffrn_radiation_type     MoK\a
_diffrn_radiation_wavelength     0.71073
_diffrn_radiation_source     'fine-focus sealed tube'
_diffrn_radiation_monochromator     graphite
_diffrn_measurement_device_type     'Bruker APEX DUO CCD'
_diffrn_measurement_method     '\f and \w scans'
_diffrn_detector_area_resol_mean     ?
_diffrn_reflns_number     12849
_diffrn_reflns_av_R_equivalents     0.0314
_diffrn_reflns_av_sigmaI/netI     0.0398
_diffrn_reflns_theta_min     1.74
_diffrn_reflns_theta_max     28.63
_diffrn_reflns_theta_full     28.63
_diffrn_measured_fraction_theta_max     0.992
_diffrn_measured_fraction_theta_full     0.992
_diffrn_reflns_limit_h_min     -11
_diffrn_reflns_limit_h_max     7
_diffrn_reflns_limit_k_min     -12
_diffrn_reflns_limit_k_max     12
_diffrn_reflns_limit_l_min     -16
_diffrn_reflns_limit_l_max     16
_diffrn_standards_number     0
_diffrn_standards_interval_count     .
_diffrn_standards_interval_time     .
_diffrn_standards_decay_%     ?
_refine_special_details
;
Refinement of <i>F</i>^2^ against ALL reflections. The weighted <i>R</i>-factor
<i>wR</i> and goodness of fit <i>S</i> are based on <i>F</i>^2^, conventional
<i>R</i>-factors <i>R</i> are based on <i>F</i>, with <i>F</i> set to zero for
negative <i>F</i>^2^. The threshold expression of <i>F</i>^2^ >
\s(<i>F</i>^2^) is used only for calculating <i>R</i>-factors(gt) <i>etc</i>.
and is not relevant to the choice of reflections for refinement.
<i>R</i>-factors based on <i>F</i>^2^ are statistically about twice as large
as those based on <i>F</i>, and <i>R</i>- factors based on ALL data will be
even larger.
;
_reflns_number_total     4680
_reflns_number_gt     3815
_reflns_threshold_expression     I>2\s(I)
_refine_ls_structure_factor_coef     Fsqd
_refine_ls_matrix_type     full
_refine_ls_R_factor_all     0.0525
_refine_ls_R_factor_gt     0.0421
_refine_ls_wR_factor_gt     0.1089
_refine_ls_wR_factor_ref     0.1156
_refine_ls_goodness_of_fit_ref     1.068
_refine_ls_restrained_S_all     1.068
_refine_ls_number_reflns     4680
_refine_ls_number_parameters     287
_refine_ls_number_restraints     0
_refine_ls_hydrogen_treatment     mixed
_refine_ls_weighting_scheme     calc
_refine_ls_weighting_details
         'calc w=1/[\s^2^(Fo^2^)+(0.0538P)^2^+0.2610P] where P=(Fo^2^+2Fc^2^)/3'
_atom_sites_solution_hydrogens     geom
_atom_sites_solution_primary     direct
_atom_sites_solution_secondary     difmap
_refine_ls_shift/su_max     0.000
_refine_ls_shift/su_mean     0.000
_refine_diff_density_max     0.337
_refine_diff_density_min     -0.259
_refine_ls_extinction_method     none
_refine_ls_extinction_coef     ?
loop_
    _atom_type_symbol
    _atom_type_description
    _atom_type_scat_dispersion_real
    _atom_type_scat_dispersion_imag
    _atom_type_scat_source
    'C' 'C' 0.0033 0.0016
                         'International Tables Vol C Tables 4.2.6.8 and 6.1.1.4'
    'H' 'H' 0.0000 0.0000
                         'International Tables Vol C Tables 4.2.6.8 and 6.1.1.4'
    'N' 'N' 0.0061 0.0033
                         'International Tables Vol C Tables 4.2.6.8 and 6.1.1.4'
    'O' 'O' 0.0106 0.0060
                         'International Tables Vol C Tables 4.2.6.8 and 6.1.1.4'
_computing_data_collection     'APEX2 (Bruker, 2009)'
_computing_cell_refinement     'SAINT (Bruker, 2009)'
_computing_data_reduction     'SAINT (Bruker, 2009)'
_computing_structure_solution     'SHELXTL (Sheldrick, 2008)'
_computing_structure_refinement     'SHELXTL (Sheldrick, 2008)'
_computing_molecular_graphics     'SHELXTL (Sheldrick, 2008)'
_computing_publication_material
;
SHELXTL (Sheldrick, 2008) and PLATON (Spek, 2009)
;
loop_
    _atom_site_type_symbol
    _atom_site_label
    _atom_site_fract_x
    _atom_site_fract_y
    _atom_site_fract_z
    _atom_site_U_iso_or_equiv
    _atom_site_adp_type
    _atom_site_calc_flag
    _atom_site_refinement_flags
    _atom_site_occupancy
    _atom_site_symmetry_multiplicity
    _atom_site_disorder_assembly
    _atom_site_disorder_group
    O O1A 1.06478(11) 0.25713(11) 0.46170(9) 0.0183(2) Uani d . 1 1 . .
    O O2A 0.37005(11) 0.17841(12) 0.55131(8) 0.0200(2) Uani d . 1 1 . .
    N N1A 0.91075(13) 0.26562(12) 0.43516(9) 0.0136(2) Uani d . 1 1 . .
    N N2A 0.91118(15) 0.50889(14) 0.36926(11) 0.0188(3) Uani d . 1 1 . .
    N N3A 0.59696(13) 0.25477(13) 0.50343(9) 0.0132(2) Uani d . 1 1 . .
    C C1A 0.55777(15) 0.36511(14) 0.41114(11) 0.0125(2) Uani d . 1 1 . .
    C C2A 0.40471(16) 0.41035(15) 0.37477(11) 0.0149(3) Uani d . 1 1 . .
    H H2AA 0.3247 0.3646 0.4118 0.018 Uiso calc R 1 1 . .
    C C3A 0.36921(16) 0.52204(15) 0.28463(12) 0.0168(3) Uani d . 1 1 . .
    H H3AA 0.2645 0.5525 0.2613 0.020 Uiso calc R 1 1 . .
    C C4A 0.48421(17) 0.58940(15) 0.22839(11) 0.0167(3) Uani d . 1 1 . .
    H H4AA 0.4596 0.6644 0.1661 0.020 Uiso calc R 1 1 . .
    C C5A 0.63585(16) 0.54578(15) 0.26423(11) 0.0146(3) Uani d . 1 1 . .
    H H5AA 0.7146 0.5924 0.2261 0.018 Uiso calc R 1 1 . .
    C C6A 0.67591(15) 0.43462(14) 0.35539(11) 0.0121(2) Uani d . 1 1 . .
    C C7A 0.83924(15) 0.39970(14) 0.39030(11) 0.0125(2) Uani d . 1 1 . .
    C C8A 0.50778(15) 0.16825(14) 0.56596(11) 0.0134(3) Uani d . 1 1 . .
    C C9A 0.59175(17) 0.05670(16) 0.65623(12) 0.0185(3) Uani d . 1 1 . .
    H H9AA 0.6019 -0.0446 0.6420 0.028 Uiso calc R 1 1 . .
    H H9AB 0.5271 0.0779 0.7318 0.028 Uiso calc R 1 1 . .
    H H9AC 0.7010 0.0641 0.6537 0.028 Uiso calc R 1 1 . .
    O O1B 1.10383(11) 0.00132(11) 0.61515(8) 0.0152(2) Uani d . 1 1 . .
    O O2B 0.71673(13) -0.21124(12) 1.05408(8) 0.0231(2) Uani d . 1 1 . .
    N N1B 0.97720(13) 0.02967(12) 0.71262(9) 0.0141(2) Uani d . 1 1 . .
    N N2B 1.14247(14) 0.15404(13) 0.75828(11) 0.0161(2) Uani d . 1 1 . .
    N N3B 0.79291(14) -0.06646(13) 0.89487(10) 0.0159(2) Uani d . 1 1 . .
    C C1B 0.78846(16) 0.06046(15) 0.94314(11) 0.0149(3) Uani d . 1 1 . .
    C C2B 0.68093(17) 0.10631(16) 1.04286(12) 0.0197(3) Uani d . 1 1 . .
    H H2BA 0.6093 0.0513 1.0793 0.024 Uiso calc R 1 1 . .
    C C3B 0.67802(19) 0.23181(17) 1.08911(13) 0.0234(3) Uani d . 1 1 . .
    H H3BA 0.6063 0.2608 1.1580 0.028 Uiso calc R 1 1 . .
    C C4B 0.77935(18) 0.31493(17) 1.03513(13) 0.0223(3) Uani d . 1 1 . .
    H H4BA 0.7768 0.4011 1.0665 0.027 Uiso calc R 1 1 . .
    C C5B 0.88416(17) 0.27147(15) 0.93527(12) 0.0180(3) Uani d . 1 1 . .
    H H5BA 0.9524 0.3295 0.8983 0.022 Uiso calc R 1 1 . .
    C C6B 0.89229(15) 0.14440(14) 0.88740(11) 0.0139(3) Uani d . 1 1 . .
    C C7B 1.01102(15) 0.10389(14) 0.78082(11) 0.0126(2) Uani d . 1 1 . .
    C C8B 0.76306(17) -0.19266(16) 0.95037(12) 0.0179(3) Uani d . 1 1 . .
    C C9B 0.7947(2) -0.31289(18) 0.87350(13) 0.0274(3) Uani d . 1 1 . .
    H H9BA 0.7122 -0.3641 0.8981 0.041 Uiso calc R 1 1 . .
    H H9BB 0.9041 -0.3853 0.8780 0.041 Uiso calc R 1 1 . .
    H H9BC 0.7886 -0.2676 0.7944 0.041 Uiso calc R 1 1 . .
    H H3NA 0.696(2) 0.235(2) 0.5204(15) 0.030(5) Uiso d . 1 1 . .
    H H3NB 0.840(2) -0.069(2) 0.8244(17) 0.028(5) Uiso d . 1 1 . .
    H H1NA 0.998(2) 0.488(2) 0.3996(15) 0.024(5) Uiso d . 1 1 . .
    H H1NB 1.181(2) 0.165(2) 0.8176(18) 0.036(5) Uiso d . 1 1 . .
    H H2NA 0.851(2) 0.602(3) 0.3617(17) 0.038(5) Uiso d . 1 1 . .
    H H2NB 1.218(2) 0.116(2) 0.6985(17) 0.030(5) Uiso d . 1 1 . .
    H H1OA 1.085(2) 0.168(2) 0.5101(17) 0.038(5) Uiso d . 1 1 . .
    H H1OB 1.095(2) -0.089(2) 0.5974(17) 0.037(5) Uiso d . 1 1 . .
loop_
    _atom_site_aniso_label
    _atom_site_aniso_U_11
    _atom_site_aniso_U_22
    _atom_site_aniso_U_33
    _atom_site_aniso_U_12
    _atom_site_aniso_U_13
    _atom_site_aniso_U_23
    O1A 0.0131(5) 0.0187(5) 0.0250(5) -0.0069(4) -0.0079(4) 0.0030(4)
    O2A 0.0145(5) 0.0259(5) 0.0208(5) -0.0105(4) -0.0049(4) 0.0061(4)
    N1A 0.0104(5) 0.0155(5) 0.0161(5) -0.0054(4) -0.0037(4) -0.0003(4)
    N2A 0.0166(6) 0.0137(6) 0.0280(7) -0.0070(5) -0.0077(5) 0.0023(5)
    N3A 0.0103(5) 0.0165(5) 0.0125(5) -0.0049(4) -0.0020(4) 0.0010(4)
    C1A 0.0138(6) 0.0125(6) 0.0101(6) -0.0029(5) -0.0008(5) -0.0017(5)
    C2A 0.0137(6) 0.0172(6) 0.0133(6) -0.0044(5) -0.0015(5) -0.0019(5)
    C3A 0.0141(6) 0.0188(7) 0.0164(7) -0.0019(5) -0.0056(5) -0.0023(5)
    C4A 0.0204(7) 0.0149(6) 0.0127(6) -0.0030(5) -0.0047(5) 0.0011(5)
    C5A 0.0171(6) 0.0141(6) 0.0121(6) -0.0054(5) -0.0004(5) -0.0011(5)
    C6A 0.0128(6) 0.0105(6) 0.0123(6) -0.0020(5) -0.0015(5) -0.0031(5)
    C7A 0.0135(6) 0.0137(6) 0.0104(6) -0.0051(5) 0.0007(5) -0.0033(5)
    C8A 0.0125(6) 0.0145(6) 0.0123(6) -0.0043(5) -0.0002(5) -0.0013(5)
    C9A 0.0165(6) 0.0201(7) 0.0183(7) -0.0079(5) -0.0039(5) 0.0057(5)
    O1B 0.0169(5) 0.0158(5) 0.0129(5) -0.0068(4) 0.0026(4) -0.0036(4)
    O2B 0.0321(6) 0.0288(6) 0.0148(5) -0.0197(5) -0.0053(4) 0.0044(4)
    N1B 0.0142(5) 0.0161(5) 0.0112(5) -0.0051(4) 0.0010(4) -0.0019(4)
    N2B 0.0182(6) 0.0189(6) 0.0138(6) -0.0093(5) -0.0020(5) -0.0020(5)
    N3B 0.0194(6) 0.0171(6) 0.0122(6) -0.0087(5) -0.0010(4) 0.0008(4)
    C1B 0.0162(6) 0.0146(6) 0.0126(6) -0.0029(5) -0.0047(5) 0.0015(5)
    C2B 0.0181(7) 0.0214(7) 0.0164(7) -0.0045(5) -0.0007(5) 0.0013(5)
    C3B 0.0248(7) 0.0228(7) 0.0157(7) -0.0004(6) 0.0016(6) -0.0039(6)
    C4B 0.0268(7) 0.0184(7) 0.0193(7) -0.0031(6) -0.0018(6) -0.0067(6)
    C5B 0.0199(7) 0.0160(6) 0.0175(7) -0.0047(5) -0.0034(5) -0.0012(5)
    C6B 0.0142(6) 0.0139(6) 0.0121(6) -0.0019(5) -0.0043(5) 0.0001(5)
    C7B 0.0139(6) 0.0102(6) 0.0124(6) -0.0032(5) -0.0028(5) 0.0020(4)
    C8B 0.0188(6) 0.0210(7) 0.0172(7) -0.0110(5) -0.0055(5) 0.0030(5)
    C9B 0.0428(9) 0.0228(8) 0.0219(8) -0.0187(7) -0.0041(7) -0.0002(6)
_geom_special_details
;
All e.s.d.'s (except the e.s.d. in the dihedral angle between two l.s. planes)
are estimated using the full covariance matrix. The cell e.s.d.'s are taken
into account individually in the estimation of e.s.d.'s in distances, angles
and torsion angles; correlations between e.s.d.'s in cell parameters are only
used when they are defined by crystal symmetry. An approximate (isotropic)
treatment of cell e.s.d.'s is used for estimating e.s.d.'s involving l.s.
planes.
;
loop_
    _geom_bond_atom_site_label_1
    _geom_bond_atom_site_label_2
    _geom_bond_site_symmetry_2
    _geom_bond_distance
    _geom_bond_publ_flag
    O1A N1A . 1.4232(13) ?
    O1A H1OA . 0.93(2) ?
    O2A C8A . 1.2257(16) ?
    N1A C7A . 1.2992(17) ?
    N2A C7A . 1.3590(16) ?
    N2A H1NA . 0.857(19) ?
    N2A H2NA . 0.87(2) ?
    N3A C8A . 1.3644(16) ?
    N3A C1A . 1.4069(16) ?
    N3A H3NA . 0.885(19) ?
    C1A C2A . 1.4005(18) ?
    C1A C6A . 1.4179(17) ?
    C2A C3A . 1.3915(18) ?
    C2A H2AA . 0.9500 ?
    C3A C4A . 1.3845(19) ?
    C3A H3AA . 0.9500 ?
    C4A C5A . 1.3873(19) ?
    C4A H4AA . 0.9500 ?
    C5A C6A . 1.4027(17) ?
    C5A H5AA . 0.9500 ?
    C6A C7A . 1.4874(17) ?
    C8A C9A . 1.5031(18) ?
    C9A H9AA . 0.9800 ?
    C9A H9AB . 0.9800 ?
    C9A H9AC . 0.9800 ?
    O1B N1B . 1.4333(14) ?
    O1B H1OB . 0.95(2) ?
    O2B C8B . 1.2315(17) ?
    N1B C7B . 1.2972(17) ?
    N2B C7B . 1.3577(16) ?
    N2B H1NB . 0.88(2) ?
    N2B H2NB . 0.90(2) ?
    N3B C8B . 1.3593(17) ?
    N3B C1B . 1.4098(17) ?
    N3B H3NB . 0.863(19) ?
    C1B C2B . 1.3962(19) ?
    C1B C6B . 1.4140(18) ?
    C2B C3B . 1.389(2) ?
    C2B H2BA . 0.9500 ?
    C3B C4B . 1.387(2) ?
    C3B H3BA . 0.9500 ?
    C4B C5B . 1.383(2) ?
    C4B H4BA . 0.9500 ?
    C5B C6B . 1.3977(19) ?
    C5B H5BA . 0.9500 ?
    C6B C7B . 1.4907(18) ?
    C8B C9B . 1.505(2) ?
    C9B H9BA . 0.9800 ?
    C9B H9BB . 0.9800 ?
    C9B H9BC . 0.9800 ?
loop_
    _geom_angle_atom_site_label_1
    _geom_angle_atom_site_label_2
    _geom_angle_atom_site_label_3
    _geom_angle_site_symmetry_1
    _geom_angle_site_symmetry_3
    _geom_angle
    _geom_angle_publ_flag
    N1A O1A H1OA . . 99.4(12) ?
    C7A N1A O1A . . 109.97(10) ?
    C7A N2A H1NA . . 114.6(12) ?
    C7A N2A H2NA . . 119.9(13) ?
    H1NA N2A H2NA . . 117.3(18) ?
    C8A N3A C1A . . 129.30(11) ?
    C8A N3A H3NA . . 115.5(12) ?
    C1A N3A H3NA . . 115.1(12) ?
    C2A C1A N3A . . 121.95(11) ?
    C2A C1A C6A . . 119.31(12) ?
    N3A C1A C6A . . 118.72(11) ?
    C3A C2A C1A . . 120.31(12) ?
    C3A C2A H2AA . . 119.8 ?
    C1A C2A H2AA . . 119.8 ?
    C4A C3A C2A . . 120.99(12) ?
    C4A C3A H3AA . . 119.5 ?
    C2A C3A H3AA . . 119.5 ?
    C3A C4A C5A . . 119.06(12) ?
    C3A C4A H4AA . . 120.5 ?
    C5A C4A H4AA . . 120.5 ?
    C4A C5A C6A . . 121.70(12) ?
    C4A C5A H5AA . . 119.1 ?
    C6A C5A H5AA . . 119.1 ?
    C5A C6A C1A . . 118.61(11) ?
    C5A C6A C7A . . 117.69(11) ?
    C1A C6A C7A . . 123.68(11) ?
    N1A C7A N2A . . 122.40(12) ?
    N1A C7A C6A . . 119.40(11) ?
    N2A C7A C6A . . 118.14(12) ?
    O2A C8A N3A . . 123.82(12) ?
    O2A C8A C9A . . 121.50(11) ?
    N3A C8A C9A . . 114.68(11) ?
    C8A C9A H9AA . . 109.5 ?
    C8A C9A H9AB . . 109.5 ?
    H9AA C9A H9AB . . 109.5 ?
    C8A C9A H9AC . . 109.5 ?
    H9AA C9A H9AC . . 109.5 ?
    H9AB C9A H9AC . . 109.5 ?
    N1B O1B H1OB . . 99.3(12) ?
    C7B N1B O1B . . 109.89(10) ?
    C7B N2B H1NB . . 116.8(13) ?
    C7B N2B H2NB . . 114.9(12) ?
    H1NB N2B H2NB . . 115.9(17) ?
    C8B N3B C1B . . 127.77(12) ?
    C8B N3B H3NB . . 117.8(12) ?
    C1B N3B H3NB . . 113.0(12) ?
    C2B C1B N3B . . 121.21(12) ?
    C2B C1B C6B . . 119.76(12) ?
    N3B C1B C6B . . 119.01(12) ?
    C3B C2B C1B . . 120.43(13) ?
    C3B C2B H2BA . . 119.8 ?
    C1B C2B H2BA . . 119.8 ?
    C4B C3B C2B . . 120.26(13) ?
    C4B C3B H3BA . . 119.9 ?
    C2B C3B H3BA . . 119.9 ?
    C5B C4B C3B . . 119.55(13) ?
    C5B C4B H4BA . . 120.2 ?
    C3B C4B H4BA . . 120.2 ?
    C4B C5B C6B . . 121.71(13) ?
    C4B C5B H5BA . . 119.1 ?
    C6B C5B H5BA . . 119.1 ?
    C5B C6B C1B . . 118.27(12) ?
    C5B C6B C7B . . 118.22(12) ?
    C1B C6B C7B . . 123.51(12) ?
    N1B C7B N2B . . 124.22(12) ?
    N1B C7B C6B . . 117.67(11) ?
    N2B C7B C6B . . 118.01(11) ?
    O2B C8B N3B . . 124.54(13) ?
    O2B C8B C9B . . 121.64(13) ?
    N3B C8B C9B . . 113.82(12) ?
    C8B C9B H9BA . . 109.5 ?
    C8B C9B H9BB . . 109.5 ?
    H9BA C9B H9BB . . 109.5 ?
    C8B C9B H9BC . . 109.5 ?
    H9BA C9B H9BC . . 109.5 ?
    H9BB C9B H9BC . . 109.5 ?
loop_
    _geom_torsion_atom_site_label_1
    _geom_torsion_atom_site_label_2
    _geom_torsion_atom_site_label_3
    _geom_torsion_atom_site_label_4
    _geom_torsion_site_symmetry_1
    _geom_torsion_site_symmetry_2
    _geom_torsion_site_symmetry_3
    _geom_torsion_site_symmetry_4
    _geom_torsion
    _geom_torsion_publ_flag
    C8A N3A C1A C2A . . . . 5.0(2) ?
    C8A N3A C1A C6A . . . . -176.47(12) ?
    N3A C1A C2A C3A . . . . 178.69(12) ?
    C6A C1A C2A C3A . . . . 0.20(19) ?
    C1A C2A C3A C4A . . . . 0.7(2) ?
    C2A C3A C4A C5A . . . . -1.0(2) ?
    C3A C4A C5A C6A . . . . 0.4(2) ?
    C4A C5A C6A C1A . . . . 0.45(19) ?
    C4A C5A C6A C7A . . . . -177.74(12) ?
    C2A C1A C6A C5A . . . . -0.76(18) ?
    N3A C1A C6A C5A . . . . -179.30(12) ?
    C2A C1A C6A C7A . . . . 177.32(12) ?
    N3A C1A C6A C7A . . . . -1.22(18) ?
    O1A N1A C7A N2A . . . . 2.73(17) ?
    O1A N1A C7A C6A . . . . 179.87(10) ?
    C5A C6A C7A N1A . . . . -150.83(12) ?
    C1A C6A C7A N1A . . . . 31.08(18) ?
    C5A C6A C7A N2A . . . . 26.43(17) ?
    C1A C6A C7A N2A . . . . -151.66(13) ?
    C1A N3A C8A O2A . . . . -2.2(2) ?
    C1A N3A C8A C9A . . . . 177.71(13) ?
    C8B N3B C1B C2B . . . . -31.7(2) ?
    C8B N3B C1B C6B . . . . 149.88(14) ?
    N3B C1B C2B C3B . . . . -179.89(13) ?
    C6B C1B C2B C3B . . . . -1.5(2) ?
    C1B C2B C3B C4B . . . . 1.5(2) ?
    C2B C3B C4B C5B . . . . -0.4(2) ?
    C3B C4B C5B C6B . . . . -0.7(2) ?
    C4B C5B C6B C1B . . . . 0.7(2) ?
    C4B C5B C6B C7B . . . . -178.83(12) ?
    C2B C1B C6B C5B . . . . 0.42(19) ?
    N3B C1B C6B C5B . . . . 178.85(12) ?
    C2B C1B C6B C7B . . . . 179.89(12) ?
    N3B C1B C6B C7B . . . . -1.69(19) ?
    O1B N1B C7B N2B . . . . 3.63(17) ?
    O1B N1B C7B C6B . . . . 179.80(10) ?
    C5B C6B C7B N1B . . . . -152.96(12) ?
    C1B C6B C7B N1B . . . . 27.57(18) ?
    C5B C6B C7B N2B . . . . 23.45(18) ?
    C1B C6B C7B N2B . . . . -156.02(12) ?
    C1B N3B C8B O2B . . . . 4.6(2) ?
    C1B N3B C8B C9B . . . . -174.30(13) ?
loop_
    _geom_hbond_atom_site_label_D
    _geom_hbond_atom_site_label_H
    _geom_hbond_atom_site_label_A
    _geom_hbond_site_symmetry_A
    _geom_hbond_distance_DH
    _geom_hbond_distance_HA
    _geom_hbond_distance_DA
    _geom_hbond_angle_DHA
    _geom_hbond_publ_flag
    N3A H3NA N1A . 0.883(19) 2.048(19) 2.7463(18) 135.2(15) yes
    N3B H3NB N1B . 0.86(2) 1.963(19) 2.6798(17) 139.7(17) yes
    N2B H1NB O2B 2_757 0.88(2) 2.10(2) 2.9725(17) 173.0(17) yes
    N2A H2NA O2A 2_666 0.87(3) 2.53(2) 3.3004(17) 149.0(17) yes
    N2A H2NA N2B 2_766 0.87(3) 2.54(2) 3.2522(18) 139.6(17) yes
    N2B H2NB O2A 1_655 0.903(19) 2.12(2) 2.8900(17) 142.1(16) yes
    O1A H1OA O1B . 0.933(19) 1.844(19) 2.7733(15) 173.9(18) yes
    O1B H1OB N1A 2_756 0.951(18) 1.809(18) 2.7597(15) 177.0(17) yes
    C2A H2AA O2A . 0.95 2.22 2.8556(17) 123 yes
    C5A H5AA O2B 1_564 0.95 2.55 3.2773(17) 133 yes
    C9A H9AC N1B . 0.98 2.56 3.499(2) 160 yes
    C4A H4AA Cg2 2_666 0.95 2.95 3.7524(16) 143 yes
    C3B H3BA Cg1 1_556 0.95 2.88 3.6645(17) 141 yes
_iucr_refine_instructions_details
;
TITL mo_gkn11_0m in P-1 (100K)
CELL 0.71073   8.7813   9.5432  11.9770  80.722  78.531  70.181
ZERR    4.00   0.0012   0.0013   0.0015   0.002   0.002   0.002
LATT  1
SFAC C H N O
UNIT 36 44 12 8
TEMP -173.000
SIZE 0.045 0.201 0.352
L.S. 10
BOND $H
FMAP 2 1 60
PLAN 20
ACTA
CONF
WGHT      0.0538      0.2610
FVAR       0.77611
O1A   4    1.064782    0.257129    0.461704    11.00000    0.01312    0.01868 =
         0.02497    0.00297   -0.00792   -0.00686
O2A   4    0.370054    0.178415    0.551308    11.00000    0.01449    0.02595 =
         0.02082    0.00611   -0.00492   -0.01050
N1A   3    0.910751    0.265617    0.435159    11.00000    0.01035    0.01552 =
         0.01612   -0.00035   -0.00369   -0.00536
N2A   3    0.911180    0.508888    0.369257    11.00000    0.01660    0.01373 =
         0.02801    0.00226   -0.00769   -0.00702
N3A   3    0.596958    0.254765    0.503433    11.00000    0.01035    0.01645 =
         0.01255    0.00105   -0.00200   -0.00494
C1A   1    0.557768    0.365115    0.411140    11.00000    0.01383    0.01245 =
         0.01011   -0.00170   -0.00084   -0.00291
C2A   1    0.404710    0.410354    0.374774    11.00000    0.01368    0.01724 =
         0.01335   -0.00191   -0.00147   -0.00440
AFIX  43
H2AA  2    0.324739    0.364576    0.411823    11.00000   -1.20000
AFIX   0
C3A   1    0.369211    0.522036    0.284633    11.00000    0.01406    0.01883 =
         0.01638   -0.00226   -0.00563   -0.00190
AFIX  43
H3AA  2    0.264496    0.552518    0.261335    11.00000   -1.20000
AFIX   0
C4A   1    0.484207    0.589402    0.228386    11.00000    0.02041    0.01488 =
         0.01273    0.00108   -0.00466   -0.00300
AFIX  43
H4AA  2    0.459619    0.664438    0.166123    11.00000   -1.20000
AFIX   0
C5A   1    0.635848    0.545782    0.264233    11.00000    0.01713    0.01411 =
         0.01209   -0.00114   -0.00041   -0.00538
AFIX  43
H5AA  2    0.714591    0.592407    0.226052    11.00000   -1.20000
AFIX   0
C6A   1    0.675909    0.434616    0.355393    11.00000    0.01280    0.01047 =
         0.01225   -0.00307   -0.00151   -0.00202
C7A   1    0.839243    0.399697    0.390300    11.00000    0.01347    0.01374 =
         0.01042   -0.00335    0.00068   -0.00514
C8A   1    0.507780    0.168252    0.565962    11.00000    0.01252    0.01455 =
         0.01231   -0.00129   -0.00022   -0.00426
C9A   1    0.591745    0.056702    0.656229    11.00000    0.01647    0.02011 =
         0.01834    0.00573   -0.00386   -0.00789
AFIX 137
H9AA  2    0.601894   -0.044590    0.641953    11.00000   -1.50000
H9AB  2    0.527058    0.077903    0.731846    11.00000   -1.50000
H9AC  2    0.701028    0.064064    0.653740    11.00000   -1.50000
AFIX   0
O1B   4    1.103829    0.001320    0.615151    11.00000    0.01686    0.01576 =
         0.01294   -0.00362    0.00255   -0.00676
O2B   4    0.716733   -0.211238    1.054077    11.00000    0.03208    0.02878 =
         0.01476    0.00437   -0.00533   -0.01966
N1B   3    0.977198    0.029675    0.712624    11.00000    0.01424    0.01605 =
         0.01121   -0.00187    0.00097   -0.00513
N2B   3    1.142474    0.154037    0.758277    11.00000    0.01818    0.01886 =
         0.01378   -0.00205   -0.00201   -0.00928
N3B   3    0.792914   -0.066460    0.894873    11.00000    0.01938    0.01712 =
         0.01218    0.00078   -0.00097   -0.00875
C1B   1    0.788457    0.060462    0.943137    11.00000    0.01616    0.01459 =
         0.01263    0.00151   -0.00473   -0.00293
C2B   1    0.680934    0.106312    1.042859    11.00000    0.01807    0.02143 =
         0.01635    0.00127   -0.00066   -0.00450
AFIX  43
H2BA  2    0.609302    0.051318    1.079316    11.00000   -1.20000
AFIX   0
C3B   1    0.678020    0.231814    1.089110    11.00000    0.02479    0.02278 =
         0.01568   -0.00391    0.00163   -0.00045
AFIX  43
H3BA  2    0.606333    0.260826    1.157993    11.00000   -1.20000
AFIX   0
C4B   1    0.779345    0.314928    1.035129    11.00000    0.02677    0.01842 =
         0.01932   -0.00674   -0.00182   -0.00310
AFIX  43
H4BA  2    0.776779    0.401131    1.066527    11.00000   -1.20000
AFIX   0
C5B   1    0.884161    0.271467    0.935268    11.00000    0.01990    0.01595 =
         0.01745   -0.00121   -0.00342   -0.00470
AFIX  43
H5BA  2    0.952401    0.329494    0.898252    11.00000   -1.20000
AFIX   0
C6B   1    0.892294    0.144395    0.887399    11.00000    0.01418    0.01391 =
         0.01209    0.00006   -0.00430   -0.00193
C7B   1    1.011018    0.103891    0.780822    11.00000    0.01389    0.01016 =
         0.01239    0.00197   -0.00284   -0.00319
C8B   1    0.763056   -0.192656    0.950372    11.00000    0.01876    0.02096 =
         0.01724    0.00300   -0.00546   -0.01105
C9B   1    0.794739   -0.312889    0.873501    11.00000    0.04281    0.02284 =
         0.02192   -0.00019   -0.00410   -0.01866
AFIX 137
H9BA  2    0.712192   -0.364138    0.898076    11.00000   -1.50000
H9BB  2    0.904052   -0.385274    0.877983    11.00000   -1.50000
H9BC  2    0.788607   -0.267564    0.794377    11.00000   -1.50000
AFIX   0
H3NA  2    0.696186    0.234922    0.520420    11.00000    0.02955
H3NB  2    0.839965   -0.068990    0.824404    11.00000    0.02752
H1NA  2    0.997753    0.488073    0.399634    11.00000    0.02445
H1NB  2    1.180692    0.165100    0.817578    11.00000    0.03551
H2NA  2    0.851351    0.602319    0.361670    11.00000    0.03835
H2NB  2    1.218484    0.115978    0.698537    11.00000    0.02979
H1OA  2    1.085152    0.168041    0.510103    11.00000    0.03797
H1OB  2    1.094891   -0.088868    0.597373    11.00000    0.03724
HKLF 4
REM  mo_gkn11_0m in P-1 (100K)
REM R1 =  0.0421 for   3815 Fo > 4sig(Fo)  and  0.0525 for all   4680 data
REM    287 parameters refined using      0 restraints
END
WGHT      0.0538      0.2610
REM Highest difference peak  0.337,  deepest hole -0.259,  1-sigma level  0.053
Q1    1   0.7541 -0.1232  0.9198  11.00000  0.05    0.34
Q2    1   0.6243  0.3956  0.3830  11.00000  0.05    0.32
Q3    1   0.8497  0.1014  0.9136  11.00000  0.05    0.32
Q4    1   0.9508  0.1145  0.8376  11.00000  0.05    0.30
Q5    1   0.6087  0.4222  0.4016  11.00000  0.05    0.30
Q6    1   0.7593  0.4160  0.3669  11.00000  0.05    0.29
Q7    1   0.6451  0.5009  0.3193  11.00000  0.05    0.28
Q8    1   0.4402  0.5409  0.2542  11.00000  0.05    0.27
Q9    1   0.4267  0.5697  0.2761  11.00000  0.05    0.26
Q10   1   0.5448  0.1178  0.6188  11.00000  0.05    0.26
Q11   1   0.6721  0.1721  1.0580  11.00000  0.05    0.25
Q12   1   0.5442  0.2243  0.5365  11.00000  0.05    0.25
Q13   1   0.3908  0.4763  0.3370  11.00000  0.05    0.24
Q14   1   0.8512  0.3398  0.4390  11.00000  0.05    0.24
Q15   1   0.7697 -0.2432  0.9053  11.00000  0.05    0.24
Q16   1   0.7792 -0.1621  1.0820  11.00000  0.05    0.23
Q17   1   0.7935 -0.0047  0.9229  11.00000  0.05    0.23
Q18   1   0.7450  0.2599  1.0586  11.00000  0.05    0.23
Q19   1   0.7000  0.2947  1.0390  11.00000  0.05    0.23
Q20   1   0.5643  0.3208  0.4632  11.00000  0.05    0.22
;
