# Supplementary material for: (Z)-N-[2-(N′-Hy­droxy­carbamimido­yl)phen­yl]acetamide
Source: Acta Crystallogr Sect E Struct Rep Online. 2013 Feb 9;69(Pt 3):o370–1. doi: 10.1107/S1600536813003371 (PMC3588555; doi:10.1107/S1600536813003371)
Supplement: Supplementary file 2 [file e-69-0o370-Isup2.hkl]

# 
# h,k,l, Fc-squared, Fo-squared, sigma(Fo-squared) and status flag 
# 
data_I
_shelx_title ' mo_gkn11_0m in P-1 (100K)' 
_shelx_refln_list_code          4 
_shelx_F_calc_maximum      132.76 
_exptl_crystal_F_000       408.00 
_reflns_d_resolution_high  0.7417 
 
loop_ 
 _symmetry_equiv_pos_as_xyz 
 'x, y, z' 
 '-x, -y, -z' 
 
_cell_length_a     8.7813 
_cell_length_b     9.5432 
_cell_length_c    11.9770 
_cell_angle_alpha  80.722 
_cell_angle_beta   78.531 
_cell_angle_gamma  70.181 
 
_shelx_F_squared_multiplier     1.000 
 
loop_ 
 _refln_index_h 
 _refln_index_k 
 _refln_index_l 
 _refln_F_squared_calc 
 _refln_F_squared_meas 
 _refln_F_squared_sigma 
 _refln_observed_status 
   1   0   0      151.77      147.27      3.56 o 
   2   0   0       22.46       23.89      1.07 o 
   3   0   0       20.70       18.00      1.05 o 
   4   0   0      788.43      800.52     18.43 o 
   5   0   0        6.56        5.91      0.85 o 
   6   0   0       69.14       77.91      4.46 o 
   7   0   0      192.15      173.40      5.85 o 
   8   0   0       49.24       46.93      3.63 o 
   9   0   0       51.24       59.62      4.40 o 
  10   0   0      222.45      226.67     13.89 o 
 -10   1   0        2.62        3.83      2.63 o 
  -9   1   0      210.57      218.71     19.18 o 
  -8   1   0      144.19      139.34      6.32 o 
  -7   1   0       16.43       16.85      2.21 o 
  -6   1   0      253.69      289.93      9.42 o 
  -5   1   0       70.85       68.81      4.07 o 
  -4   1   0      259.24      292.84      5.80 o 
  -3   1   0      706.26      710.64     13.20 o 
  -2   1   0       42.96       36.97      1.63 o 
  -1   1   0     1801.05     1795.93     30.18 o 
   0   1   0      425.76      418.09     13.06 o 
   2   1   0      120.80       99.22      3.57 o 
   3   1   0      666.99      684.84     26.22 o 
   5   1   0       13.62       11.50      1.67 o 
   6   1   0      253.75      251.59      8.08 o 
   7   1   0       49.01       49.05      3.29 o 
   8   1   0       11.53       17.65      2.29 o 
   9   1   0        0.00        0.13      1.18 o 
  10   1   0      273.98      292.32     11.85 o 
  11   1   0        0.84        5.26      2.88 o 
 -10   2   0        0.17        0.16      3.60 o 
  -9   2   0      170.17      171.90      9.09 o 
  -8   2   0        7.16        8.50      2.12 o 
  -7   2   0       24.67       21.40      2.61 o 
  -6   2   0       66.14       65.43      3.15 o 
  -5   2   0      112.42      123.16      4.25 o 
  -4   2   0      238.53      226.76      5.86 o 
  -3   2   0        1.83        1.43      0.79 o 
  -2   2   0      675.69      635.35     12.09 o 
  -1   2   0      547.42      501.15     11.12 o 
   1   2   0      510.05      490.25     10.73 o 
   2   2   0       21.88       31.54      1.28 o 
   3   2   0      244.95      252.36     13.95 o 
   4   2   0      115.53      129.66      4.41 o 
   5   2   0      248.68      282.23     10.45 o 
   6   2   0      192.08      181.39      6.41 o 
   7   2   0       20.61       17.47      2.17 o 
   8   2   0        7.96        6.06      1.56 o 
   9   2   0       20.71       15.09      2.28 o 
  10   2   0       31.30       31.79     13.89 o 
  11   2   0       75.40       86.55      7.37 o 
  -9   3   0        7.70        8.83      4.27 o 
  -8   3   0      101.18      110.86      7.00 o 
  -7   3   0       59.24       57.34      4.22 o 
  -6   3   0       37.28       41.55      4.12 o 
  -5   3   0       29.40       30.60      2.63 o 
  -4   3   0       35.94       42.03      2.85 o 
  -3   3   0       40.32       43.53      2.70 o 
  -2   3   0       98.48       98.16      3.42 o 
  -1   3   0       81.91       75.08      7.75 o 
   1   3   0     1009.11     1055.56     32.35 o 
   2   3   0       30.14        3.45      1.26 o 
   4   3   0      572.39      625.63     24.05 o 
   5   3   0      896.16      941.89     21.23 o 
   6   3   0      239.67      221.46      7.26 o 
   7   3   0      475.51      438.50     10.93 o 
   8   3   0      195.06      171.30      5.96 o 
   9   3   0      143.41      138.20      5.57 o 
  10   3   0        1.48        2.53      1.60 o 
  11   3   0       63.76       64.67      6.15 o 
  -9   4   0        3.62       -1.69      3.61 o 
  -8   4   0       20.32       24.17      5.98 o 
  -7   4   0        6.82        4.68      2.41 o 
  -6   4   0      509.56      526.97     12.77 o 
  -5   4   0      129.73      128.14      5.07 o 
  -4   4   0      152.67      144.06      5.20 o 
  -3   4   0       61.40       71.92      3.48 o 
  -2   4   0      245.79      247.72      6.59 o 
  -1   4   0        0.16       -0.43      0.88 o 
   0   4   0      486.30      516.14     13.35 o 
   1   4   0     2838.54     2718.17     46.59 o 
   2   4   0       80.33       83.64      6.36 o 
   3   4   0     1776.76     1795.68     26.63 o 
   4   4   0      259.83      334.50      6.89 o 
   5   4   0       48.82       45.58      1.86 o 
   7   4   0     1066.02     1083.45     21.03 o 
   8   4   0       40.32       41.16      4.44 o 
   9   4   0        2.58        1.57      1.26 o 
  10   4   0       71.95       71.74      7.22 o 
  11   4   0       40.71       36.86      4.62 o 
  -8   5   0        4.11        3.47      3.98 o 
  -7   5   0       55.05       60.73      5.89 o 
  -6   5   0        3.42        1.90      1.73 o 
  -5   5   0        9.29       11.84      2.29 o 
  -4   5   0        0.04       -0.92      1.25 o 
  -3   5   0       44.20       52.37      3.61 o 
  -2   5   0      100.69      101.43      5.56 o 
  -1   5   0     1148.07     1173.50     27.52 o 
   0   5   0       96.41       89.68      4.81 o 
   1   5   0       21.22       26.11      2.61 o 
   2   5   0      127.23      121.29      4.89 o 
   3   5   0       39.42       28.62      2.39 o 
   4   5   0        0.06        0.25      0.48 o 
   5   5   0      724.72      487.10     12.68 o 
   6   5   0       50.11       40.40      3.62 o 
   7   5   0       43.52       40.17      6.02 o 
   8   5   0      208.67      197.24      6.41 o 
   9   5   0       75.57       72.73      4.44 o 
  10   5   0        3.90        5.95      1.78 o 
  11   5   0        0.62        0.01      1.63 o 
  -7   6   0      134.91      131.83     13.05 o 
  -6   6   0       32.38       27.54      3.43 o 
  -5   6   0       58.79       58.89      4.47 o 
  -4   6   0       49.39       48.67      3.98 o 
  -3   6   0      226.50      208.30     10.31 o 
  -2   6   0        0.04        0.84      1.32 o 
  -1   6   0      238.57      244.10      9.12 o 
   0   6   0      107.49      125.89      5.89 o 
   1   6   0        8.83        6.82      1.64 o 
   2   6   0       16.99       20.63      2.48 o 
   3   6   0        0.03        0.28      0.73 o 
   4   6   0      282.33      302.09      6.23 o 
   5   6   0       10.59       19.42      1.80 o 
   6   6   0       60.61       59.62      3.28 o 
   7   6   0       51.50       43.36      3.27 o 
   8   6   0      532.15      492.45     11.76 o 
   9   6   0       77.32       81.47      4.42 o 
  10   6   0       18.71       17.08      2.45 o 
  11   6   0       33.17       41.93      4.62 o 
  -7   7   0        3.95        1.72      4.84 o 
  -6   7   0       18.86       14.54      3.05 o 
  -5   7   0      443.48      450.98     17.37 o 
  -4   7   0      147.45      146.58      6.61 o 
  -3   7   0       12.34        7.80      2.13 o 
  -2   7   0       57.26       53.02      4.01 o 
  -1   7   0      529.89      517.50     13.01 o 
   0   7   0       35.68       43.93      4.35 o 
   1   7   0       22.03       23.26      3.20 o 
   3   7   0      125.37      114.42      5.47 o 
   4   7   0      186.26      174.28      5.82 o 
   5   7   0        3.60        4.06      1.16 o 
   6   7   0      162.56      155.51      4.90 o 
   7   7   0       24.82       18.97      2.00 o 
   8   7   0      284.08      262.16      7.50 o 
   9   7   0        1.38       -1.41      1.73 o 
  10   7   0       38.19       50.23      3.85 o 
  11   7   0        1.14        3.38      2.05 o 
  -6   8   0       18.83       24.70      4.76 o 
  -5   8   0      263.23      261.07     10.08 o 
  -4   8   0      174.04      171.04      7.44 o 
  -3   8   0        0.81        3.49      3.44 o 
  -2   8   0       36.88       40.71      3.89 o 
  -1   8   0      135.96      138.59     10.69 o 
   0   8   0        0.74        0.83      1.26 o 
   1   8   0      432.96      417.77     11.13 o 
   2   8   0     1251.15     1181.39     29.36 o 
   3   8   0       23.95       24.35      2.69 o 
   4   8   0      176.09      148.33      5.74 o 
   5   8   0      181.98      165.32      7.30 o 
   6   8   0      181.85      174.08      5.26 o 
   7   8   0       96.96       79.21      3.53 o 
   8   8   0       30.89       28.42      2.47 o 
   9   8   0       10.65        7.68      1.57 o 
  10   8   0        1.93        5.01      1.65 o 
  -5   9   0       24.61       31.27      6.36 o 
  -4   9   0       56.19       64.68      6.14 o 
  -3   9   0       95.59       91.32      6.38 o 
  -2   9   0        0.10       60.64      9.55 o 
  -1   9   0       65.36       57.17      4.74 o 
   0   9   0      124.80      125.39      7.55 o 
   1   9   0       45.16       45.11      4.75 o 
   2   9   0      282.66      289.19      9.13 o 
   3   9   0      563.24      567.01     17.32 o 
   4   9   0       15.00       12.42      3.22 o 
   5   9   0        0.46        0.94      1.31 o 
   6   9   0      186.34      160.14      8.12 o 
   7   9   0        3.51        1.39      2.42 o 
   8   9   0        0.24        1.94      1.94 o 
   9   9   0       38.32       49.04      5.69 o 
  10   9   0        7.57       16.68      3.89 o 
  -3  10   0       17.83       13.55      3.30 o 
  -2  10   0        7.01        9.62      3.81 o 
  -1  10   0        0.85       -0.02      1.94 o 
   0  10   0        2.93        4.58      4.43 o 
   1  10   0       45.93       39.25      4.92 o 
   2  10   0       12.18        4.83      2.22 o 
   3  10   0       28.92       29.78      4.28 o 
   4  10   0      281.87      265.02     11.01 o 
   5  10   0       30.31       30.76      4.61 o 
   6  10   0       82.31       85.60      7.21 o 
   7  10   0       91.39       96.41      7.61 o 
   8  10   0        0.07        1.27      2.22 o 
   9  10   0       32.43       24.13      4.37 o 
  -2  11   0        4.06        3.59      2.60 o 
  -1  11   0        4.49        2.93      2.53 o 
   0  11   0        0.03        3.63      2.16 o 
   1  11   0        8.33       11.85      3.26 o 
   2  11   0       98.66      113.01      8.46 o 
   3  11   0       49.27       54.16      4.94 o 
   4  11   0       44.12       37.65      4.92 o 
   5  11   0      115.54      125.37     11.98 o 
   6  11   0        6.70        3.28      2.66 o 
   7  11   0       12.37       16.93      3.95 o 
   8  11   0       64.60       55.12      6.85 o 
   0  12   0       76.59       85.92      9.31 o 
   1  12   0        1.03        1.96      2.60 o 
   2  12   0       77.25       77.98      6.16 o 
   3  12   0       19.51       17.12      3.13 o 
   4  12   0        8.25       10.95      2.72 o 
   5  12   0       25.93       21.58      4.13 o 
   6  12   0       87.16       86.51     12.29 o 
   7  12   0       12.92       15.77      4.29 o 
  -6 -12   1        6.02        7.55      3.57 o 
  -5 -12   1       57.11       65.68      6.39 o 
  -4 -12   1       47.32       44.07      4.73 o 
  -3 -12   1       15.80       18.97      3.32 o 
  -2 -12   1       78.33       87.10      6.59 o 
  -1 -12   1       68.79       83.54      8.07 o 
  -8 -11   1        7.58       10.98      5.44 o 
  -7 -11   1      120.55      123.33      9.19 o 
  -6 -11   1       23.51       20.21      4.03 o 
  -5 -11   1       11.44       11.61      5.79 o 
  -4 -11   1        9.27        8.68      2.36 o 
  -3 -11   1      167.89      158.85      7.58 o 
  -2 -11   1        3.85        5.64      2.14 o 
  -1 -11   1       35.87       38.03      5.31 o 
   0 -11   1      150.65      146.66      8.42 o 
   1 -11   1        5.51        2.78      2.56 o 
   2 -11   1        6.61        7.27      5.07 o 
  -9 -10   1        7.07       12.71      3.73 o 
  -8 -10   1       37.99       32.48      4.86 o 
  -7 -10   1        2.69        0.90      2.08 o 
  -6 -10   1        7.94        8.67      2.82 o 
  -5 -10   1        0.21       -0.94      1.35 o 
  -4 -10   1      123.61      124.12      8.20 o 
  -3 -10   1       57.78       56.48      4.68 o 
  -2 -10   1      227.12      233.63     10.08 o 
  -1 -10   1      152.87      147.49     10.23 o 
   0 -10   1       67.29       67.97      7.74 o 
   1 -10   1      142.35      134.68      7.72 o 
   2 -10   1       34.15       38.75      4.61 o 
   3 -10   1       73.97       64.74      5.76 o 
 -10  -9   1       24.34       28.89      4.72 o 
  -9  -9   1      125.24      140.09      9.62 o 
  -8  -9   1       39.81       41.78      5.04 o 
  -7  -9   1       15.94       17.56      3.42 o 
  -6  -9   1       37.11       29.38      6.28 o 
  -5  -9   1       85.63       80.94      5.43 o 
  -4  -9   1      162.43      156.41      6.41 o 
  -3  -9   1        4.11        4.29      2.01 o 
  -2  -9   1      893.66      895.89     20.25 o 
  -1  -9   1      252.71      259.28      9.26 o 
   0  -9   1        1.54        0.23      1.80 o 
   1  -9   1       56.37       49.98      4.54 o 
   2  -9   1       71.75       68.06      5.37 o 
   3  -9   1       68.51       68.82      6.71 o 
   4  -9   1        6.24        8.13      2.80 o 
   5  -9   1       18.43       25.51      4.12 o 
 -10  -8   1       36.90       45.13      7.12 o 
  -9  -8   1        3.41        1.89      4.43 o 
  -8  -8   1       90.46       94.12      7.20 o 
  -7  -8   1        0.16       -1.26      1.49 o 
  -6  -8   1      173.09      129.58      7.01 o 
  -5  -8   1       11.28        8.11      1.81 o 
  -4  -8   1       16.21       20.17      2.52 o 
  -3  -8   1      420.96      420.32     11.01 o 
  -2  -8   1       86.96      101.09     23.53 o 
  -1  -8   1      291.71      276.07     10.76 o 
   0  -8   1      362.76      350.90     10.21 o 
   1  -8   1       85.28       85.51      6.69 o 
   2  -8   1       57.12       56.78      9.11 o 
   3  -8   1      273.13      249.96      8.88 o 
   4  -8   1      134.81      128.17      7.27 o 
   5  -8   1       10.58        6.95      2.82 o 
   6  -8   1       53.79       67.67      5.72 o 
 -10  -7   1       71.46       80.30      4.71 o 
  -9  -7   1       75.77       80.88      4.30 o 
  -8  -7   1        6.06        2.33      1.07 o 
  -7  -7   1        0.40        0.72      0.77 o 
  -6  -7   1        1.10       -0.97      1.21 o 
  -5  -7   1       30.67       28.31      2.68 o 
  -4  -7   1       16.26       11.48      1.78 o 
  -3  -7   1        6.69        6.83      1.54 o 
  -2  -7   1       44.59       38.64      5.29 o 
  -1  -7   1       45.34       33.76      5.13 o 
   0  -7   1      812.77      748.42     16.63 o 
   1  -7   1       92.16       85.48      6.24 o 
   2  -7   1       44.06       51.87      4.11 o 
   3  -7   1      197.99      203.61      8.45 o 
   4  -7   1      142.99      145.93      6.72 o 
   5  -7   1       35.69       29.88      4.56 o 
   6  -7   1        0.15       -1.04      2.61 o 
   7  -7   1       95.80      106.75     12.24 o 
 -11  -6   1        0.98        1.97      1.96 o 
 -10  -6   1       65.39       57.28      4.70 o 
  -9  -6   1        3.02        5.98      2.17 o 
  -8  -6   1        5.65       13.10      3.10 o 
  -7  -6   1      195.39      183.05      5.88 o 
  -6  -6   1        4.73        3.86      0.97 o 
  -5  -6   1        1.52        1.07      0.83 o 
  -4  -6   1       28.85       25.63      2.58 o 
  -3  -6   1      142.47      125.93      4.56 o 
  -2  -6   1      234.63      219.07      6.42 o 
   0  -6   1       23.89       26.24      3.12 o 
   1  -6   1      315.38      282.37     10.69 o 
   2  -6   1      132.49      146.05      6.21 o 
   3  -6   1       31.36       29.41      3.16 o 
   4  -6   1      323.22      351.08     10.10 o 
   5  -6   1      257.76      258.06      8.60 o 
   6  -6   1      252.54      235.77     10.77 o 
   7  -6   1       14.87       14.67      3.92 o 
 -11  -5   1       19.15       20.35      3.44 o 
 -10  -5   1        1.40        3.59      1.78 o 
  -9  -5   1        0.72        0.38      1.12 o 
  -8  -5   1       43.45       46.50      3.31 o 
  -7  -5   1      179.46      165.99      9.04 o 
  -6  -5   1       62.30       69.95      3.18 o 
  -5  -5   1        1.94        1.91      1.09 o 
  -4  -5   1       88.76       83.06      2.73 o 
  -3  -5   1        5.72        7.64      1.00 o 
  -2  -5   1       11.42       11.01      1.11 o 
  -1  -5   1       82.73       88.21      5.94 o 
   0  -5   1      366.00      417.21     12.13 o 
   1  -5   1      964.27      977.74     23.64 o 
   2  -5   1      147.82      134.60      5.00 o 
   3  -5   1        0.83        0.07      1.25 o 
   4  -5   1        0.51        1.11      1.60 o 
   5  -5   1      848.73      892.53     19.22 o 
   6  -5   1       10.54        7.80      2.16 o 
   7  -5   1       38.99       45.56      5.28 o 
   8  -5   1        6.56        8.61      3.38 o 
 -11  -4   1        1.01        1.74      2.04 o 
 -10  -4   1        3.99        4.67      2.02 o 
  -9  -4   1       51.39       51.55      3.75 o 
  -8  -4   1      346.98      331.52      8.82 o 
  -7  -4   1      187.16      181.06      5.64 o 
  -6  -4   1      264.71      253.29      6.63 o 
  -5  -4   1       29.57       32.02      1.50 o 
  -4  -4   1        9.34       10.41      0.90 o 
  -3  -4   1     3282.85     3468.35     49.94 o 
  -2  -4   1      532.60      534.15      9.24 o 
  -1  -4   1      720.67      711.65     13.86 o 
   0  -4   1       40.98       31.04      7.65 o 
   1  -4   1     1604.94     1639.47     55.11 o 
   2  -4   1      683.89      657.02     13.63 o 
   3  -4   1       19.59       18.53      2.17 o 
   4  -4   1       60.75       64.75      3.99 o 
   5  -4   1        2.73        3.77      1.58 o 
   6  -4   1      128.31      126.58      5.42 o 
   7  -4   1      171.75      168.61     17.74 o 
   8  -4   1        0.16       -0.28      2.08 o 
   9  -4   1      150.50      123.58     12.88 o 
 -11  -3   1        6.54        7.31      2.88 o 
 -10  -3   1        2.89        1.54      3.19 o 
  -9  -3   1       67.39       64.85      5.31 o 
  -8  -3   1       16.75       17.21      2.17 o 
  -7  -3   1      285.71      276.00      7.48 o 
  -6  -3   1      142.91      138.63     10.63 o 
  -5  -3   1      189.50      207.71      3.97 o 
  -4  -3   1       45.02       41.10      1.32 o 
  -3  -3   1      459.14      457.67      8.74 o 
  -2  -3   1     1381.21     1417.83     23.74 o 
  -1  -3   1       72.41       68.62      2.21 o 
   1  -3   1     1258.41     1020.37    161.66 o 
   2  -3   1       53.93       64.51      2.88 o 
   3  -3   1       32.59       39.11      2.65 o 
   4  -3   1       11.37       14.16      1.86 o 
   5  -3   1       33.11       37.12      3.88 o 
   6  -3   1        0.88        1.67      1.23 o 
   7  -3   1       18.36       22.41      4.80 o 
   8  -3   1       76.81       80.10      6.43 o 
   9  -3   1        0.20       -0.71      3.27 o 
 -11  -2   1        7.17        1.64      2.40 o 
 -10  -2   1        2.70        2.16      1.96 o 
  -9  -2   1       97.68       90.04      6.47 o 
  -8  -2   1        0.22       -0.79      1.09 o 
  -7  -2   1      231.15      228.83      6.68 o 
  -6  -2   1        0.30       -0.12      0.70 o 
  -5  -2   1       66.32       61.49      2.77 o 
  -4  -2   1        1.52        2.42      1.05 o 
  -2  -2   1      140.35      132.69      2.74 o 
  -1  -2   1      307.93      269.28      4.74 o 
   0  -2   1     4513.93     4435.67     91.20 o 
   1  -2   1     1753.71     1751.45     30.15 o 
   2  -2   1     2177.84     2037.50     42.59 o 
   3  -2   1       62.08       64.11      2.81 o 
   4  -2   1       69.65       81.46      3.43 o 
   5  -2   1      192.32      182.38      4.83 o 
   6  -2   1       30.13       32.29      2.37 o 
   7  -2   1      840.32      835.23     18.08 o 
   8  -2   1       69.84       74.02      4.97 o 
   9  -2   1      135.89      127.64     13.75 o 
  10  -2   1        9.14       13.13      5.10 o 
 -11  -1   1        9.15       12.74      3.43 o 
 -10  -1   1       19.01       14.76      3.26 o 
  -9  -1   1       30.39       30.56      4.07 o 
  -8  -1   1      915.18      880.34     18.44 o 
  -7  -1   1        4.41        4.66      1.29 o 
  -6  -1   1       96.72       77.87      3.91 o 
  -5  -1   1        3.79        2.25      0.75 o 
  -4  -1   1      443.79      483.08      8.06 o 
  -3  -1   1      412.78      405.57      9.25 o 
  -2  -1   1     1410.16     1409.66     23.79 o 
  -1  -1   1      101.62       99.15      1.45 o 
   0  -1   1      709.99      673.05     10.17 o 
   1  -1   1      108.65      125.33      6.64 o 
   2  -1   1     2369.22     2362.63     34.12 o 
   3  -1   1       88.92       83.19      2.77 o 
   4  -1   1      261.12      332.75      7.34 o 
   5  -1   1      198.21      206.64      4.87 o 
   6  -1   1      300.65      296.52      6.56 o 
   7  -1   1      100.80       99.77      4.96 o 
   8  -1   1      170.17      142.48      5.87 o 
   9  -1   1       81.08       89.29      6.41 o 
  10  -1   1       44.12       59.19      6.45 o 
 -10   0   1        1.43        3.43      2.51 o 
  -9   0   1      226.76      226.02     10.01 o 
  -8   0   1        2.14        2.53      1.28 o 
  -7   0   1        0.01        0.24      0.93 o 
  -6   0   1      678.88      682.08     17.06 o 
  -5   0   1      481.25      514.75      9.04 o 
  -4   0   1      433.95      455.51     15.76 o 
  -3   0   1      347.87      329.23      6.56 o 
  -2   0   1     9953.45     9396.31    135.66 o 
  -1   0   1       33.85       26.77      0.79 o 
   0   0   1      574.99      522.81     15.90 o 
   1   0   1     1160.44     1149.77     16.71 o 
   2   0   1     6584.57     6633.65     93.44 o 
   3   0   1       57.27       64.13      1.87 o 
   4   0   1     4366.32     4647.59     66.45 o 
   5   0   1      263.72      305.44      6.08 o 
   6   0   1       10.88        9.48      1.53 o 
   7   0   1       22.79       13.20      1.96 o 
   8   0   1        5.04        9.99      1.92 o 
   9   0   1      232.50      227.50      7.86 o 
  10   0   1        0.00       -0.35      2.09 o 
  11   0   1      164.57      170.18     10.14 o 
 -10   1   1        6.99        5.15      3.76 o 
  -9   1   1       11.75       11.92      4.04 o 
  -8   1   1       79.68       83.36      6.45 o 
  -7   1   1       70.17       67.64      3.87 o 
  -6   1   1       41.81       41.78      3.05 o 
  -5   1   1      195.15      212.71      8.24 o 
  -4   1   1      323.19      348.60      7.57 o 
  -3   1   1      287.97      267.33      5.06 o 
  -2   1   1       42.68       34.35      1.30 o 
  -1   1   1      446.63      436.98      6.89 o 
   0   1   1     2482.12     2317.38     46.37 o 
   1   1   1      134.19      126.50      2.30 o 
   2   1   1        6.99        3.68      0.43 o 
   3   1   1      337.87      330.66      6.84 o 
   4   1   1      337.96      330.47      7.30 o 
   5   1   1      390.69      397.32     10.66 o 
   6   1   1      132.47      144.18      5.33 o 
   7   1   1        8.10        9.19      1.61 o 
   8   1   1        6.06        4.47      1.43 o 
   9   1   1       82.60       75.93      4.84 o 
  10   1   1        0.00        2.93      1.67 o 
  11   1   1       13.01       14.11      4.50 o 
 -10   2   1        5.44        3.05      5.45 o 
  -9   2   1        4.09        2.95      2.34 o 
  -8   2   1       47.31       49.22      5.31 o 
  -7   2   1        0.20       -0.99      1.06 o 
  -6   2   1       99.17      101.60      3.74 o 
  -5   2   1     1038.32     1145.76     26.06 o 
  -4   2   1      382.64      427.87      9.26 o 
  -3   2   1      289.54      285.70      6.43 o 
  -2   2   1      176.06      194.57      6.48 o 
  -1   2   1        2.49        0.45      0.51 o 
   0   2   1      731.28      715.27     12.35 o 
   1   2   1      178.80      191.05      4.10 o 
   2   2   1     3050.56     2915.68     47.41 o 
   3   2   1      285.10      274.35      5.70 o 
   4   2   1       88.65       74.96      3.53 o 
   5   2   1       18.32       17.81      2.45 o 
   6   2   1      102.74      101.35      3.84 o 
   7   2   1        3.92        1.99      1.09 o 
   8   2   1      335.92      321.00      8.84 o 
   9   2   1      131.37      135.01      5.63 o 
  10   2   1        0.54        0.88      1.46 o 
  11   2   1       64.72       75.96     10.52 o 
  -9   3   1        3.01        4.51      3.65 o 
  -8   3   1      223.31      213.60      9.94 o 
  -7   3   1        5.57        5.36      2.46 o 
  -6   3   1      187.44      195.00      6.21 o 
  -5   3   1       25.37       30.75      2.58 o 
  -4   3   1      179.58      201.69      6.90 o 
  -3   3   1       50.34       45.02      3.18 o 
  -2   3   1      954.69      993.64     31.65 o 
  -1   3   1      106.82      104.64      2.48 o 
   0   3   1      831.60      779.09     16.86 o 
   1   3   1      369.14      366.43      6.30 o 
   2   3   1       13.68       21.20      1.31 o 
   3   3   1       73.16       60.19      2.03 o 
   4   3   1       33.12       24.62      1.91 o 
   5   3   1      568.89      686.57     13.57 o 
   6   3   1        1.54        2.02      1.37 o 
   7   3   1     2073.64     2015.04     40.70 o 
   8   3   1       77.97       82.83      4.43 o 
   9   3   1      106.27       96.92      6.25 o 
  10   3   1        0.73        0.25      1.38 o 
  11   3   1       49.72       56.02      7.02 o 
  -9   4   1       44.56       47.13      8.40 o 
  -8   4   1       58.73       77.96     10.11 o 
  -7   4   1      390.22      412.05     20.23 o 
  -6   4   1      380.82      376.36      9.98 o 
  -5   4   1       26.78       29.89      2.78 o 
  -4   4   1       11.53       14.29      4.34 o 
  -3   4   1      399.77      411.87     11.68 o 
  -2   4   1      205.54      243.31      7.73 o 
  -1   4   1      698.62      738.26     14.55 o 
   1   4   1      242.87      225.27      6.07 o 
   2   4   1       11.99       16.18      1.40 o 
   3   4   1      138.02      130.60      3.84 o 
   4   4   1     1520.81     1550.93     27.63 o 
   5   4   1      762.77      835.39     13.61 o 
   6   4   1       15.71        9.08      1.65 o 
   7   4   1      390.38      391.87      9.62 o 
   8   4   1      278.63      270.81      7.89 o 
   9   4   1       21.63       16.82      2.35 o 
  10   4   1       46.52       42.32      3.71 o 
  11   4   1       58.54       54.95      4.51 o 
  -8   5   1       28.88       27.62      6.40 o 
  -7   5   1       26.75       29.41      6.28 o 
  -6   5   1       19.39       18.19      2.62 o 
  -5   5   1       44.35       53.25      3.92 o 
  -4   5   1      155.91      170.93      6.22 o 
  -3   5   1      329.53      347.40     22.57 o 
  -2   5   1       15.92       10.06      1.98 o 
  -1   5   1      128.08      153.14      4.94 o 
   0   5   1      409.61      448.53     12.44 o 
   1   5   1        1.45        0.00      0.90 o 
   2   5   1      391.71      435.77      9.11 o 
   3   5   1      250.88      166.36      7.57 o 
   4   5   1      184.87      146.52      4.64 o 
   5   5   1       37.44       21.94      6.50 o 
   7   5   1      106.86      105.30      4.26 o 
   8   5   1       14.55        9.10      2.05 o 
   9   5   1       29.62       18.43      2.36 o 
  10   5   1       33.61       29.64      3.16 o 
  11   5   1        1.04        1.12      1.57 o 
  -7   6   1       59.61       55.56      8.70 o 
  -6   6   1      138.85      160.35      6.68 o 
  -5   6   1       65.12       63.95      4.55 o 
  -4   6   1      129.62      137.71      5.74 o 
  -3   6   1       28.04       35.89      3.35 o 
  -2   6   1        2.31        3.22      1.46 o 
  -1   6   1      122.30      134.51      4.94 o 
   0   6   1       68.72       89.87      4.80 o 
   1   6   1        8.75       11.09      1.95 o 
   2   6   1       22.54       19.05      4.26 o 
   4   6   1        0.33       -0.22      0.44 o 
   5   6   1        4.97        2.33      0.80 o 
   6   6   1       79.58       71.43      3.49 o 
   7   6   1        5.90        3.97      1.18 o 
   8   6   1      362.81      363.54      9.64 o 
   9   6   1      165.00      166.30     13.32 o 
  10   6   1        8.05        6.03      1.77 o 
  11   6   1       75.23       95.53      5.87 o 
  -7   7   1       58.74       59.08      9.64 o 
  -6   7   1       95.18      103.10      7.99 o 
  -5   7   1       86.85       92.05      6.10 o 
  -4   7   1       43.26       39.34      3.76 o 
  -3   7   1        0.33        0.31      1.57 o 
  -2   7   1      104.91       97.96      9.44 o 
  -1   7   1       92.34       90.70      6.61 o 
   0   7   1        3.30        3.33      2.16 o 
   1   7   1       22.47       18.05      4.26 o 
   2   7   1      227.68      208.88      7.89 o 
   4   7   1     1285.85     1258.28     28.32 o 
   5   7   1      190.25      176.87      4.64 o 
   6   7   1       39.37       52.33      3.30 o 
   7   7   1       25.54       26.60      2.80 o 
   8   7   1       21.60       17.61      3.57 o 
   9   7   1        0.97        0.81      1.26 o 
  10   7   1      107.41      111.47      5.52 o 
  11   7   1       13.88       17.21      3.11 o 
  -6   8   1      192.95      202.27     15.51 o 
  -5   8   1      398.43      384.58     11.87 o 
  -4   8   1       59.55       55.76      4.78 o 
  -3   8   1        3.48        6.10      3.81 o 
  -2   8   1        0.73        3.01      1.69 o 
  -1   8   1      277.07      260.89      8.45 o 
   0   8   1      219.56      217.85      7.38 o 
   1   8   1        6.45        6.04      1.57 o 
   2   8   1      262.67      270.83     10.02 o 
   3   8   1       45.59       34.80      3.21 o 
   4   8   1      140.99      134.07      5.28 o 
   5   8   1        1.89        3.04      1.01 o 
   6   8   1      440.47      428.62      8.90 o 
   7   8   1        1.61        1.80      1.15 o 
   8   8   1       60.17       58.94      4.79 o 
   9   8   1       33.41       35.75      3.87 o 
  10   8   1        0.62        0.15      1.41 o 
  11   8   1        7.03        9.36      2.24 o 
  -5   9   1       15.20       11.17      5.05 o 
  -4   9   1      222.11      210.08      8.67 o 
  -3   9   1       85.15       94.34      6.29 o 
  -2   9   1       12.05       14.31      2.81 o 
  -1   9   1      106.27       86.42      5.60 o 
   0   9   1      416.86      432.73     11.96 o 
   1   9   1      107.74       94.34      5.56 o 
   2   9   1        6.47        4.22      3.89 o 
   3   9   1        6.98        6.18      2.07 o 
   4   9   1       14.34       15.36      2.75 o 
   5   9   1       36.00       37.46      3.43 o 
   6   9   1        2.34        1.55      0.97 o 
   7   9   1        3.93        2.83      1.16 o 
   8   9   1       23.01       25.92      2.51 o 
   9   9   1       89.17       99.26      4.68 o 
  10   9   1       26.30       31.62      5.28 o 
  -3  10   1        0.62        3.73      2.60 o 
  -2  10   1        0.59       -1.97      1.97 o 
  -1  10   1        9.46        6.39      3.26 o 
   0  10   1        3.06        4.46      4.07 o 
   1  10   1        0.88        0.85      1.59 o 
   2  10   1      148.00      152.94      6.63 o 
   3  10   1       63.79       60.73      8.82 o 
   4  10   1      251.30      264.48     10.82 o 
   5  10   1      102.98       95.12      5.80 o 
   6  10   1       28.26       22.62      3.87 o 
   7  10   1        2.08        0.87      1.85 o 
   8  10   1       38.56       46.07      5.53 o 
   9  10   1      108.65      130.10     11.06 o 
  -2  11   1      100.27      105.66     12.14 o 
  -1  11   1        1.49        1.89      2.27 o 
   0  11   1       28.72       22.99      3.48 o 
   1  11   1       56.82       53.87      4.75 o 
   2  11   1       54.71       55.11      4.91 o 
   3  11   1      469.35      472.89     13.58 o 
   4  11   1        0.88       -1.67      1.67 o 
   5  11   1        8.10        4.81      2.15 o 
   6  11   1       41.40       50.12     10.78 o 
   7  11   1       13.09       14.81      4.11 o 
   8  11   1       16.71       19.41      7.67 o 
   0  12   1      123.60      123.86      8.04 o 
   1  12   1        7.50        8.71      3.21 o 
   2  12   1       32.48       26.01      3.76 o 
   3  12   1        5.13        4.85      2.99 o 
   4  12   1      145.51      134.93      9.66 o 
   5  12   1       37.36       51.12      6.09 o 
   6  12   1      101.03      115.73      9.39 o 
   7  12   1       26.99       35.66      5.71 o 
  -5 -12   2        3.06        5.13      2.40 o 
  -4 -12   2        4.71        6.70      2.60 o 
  -3 -12   2       78.89       99.66      7.11 o 
  -2 -12   2       12.44       14.64      3.82 o 
  -1 -12   2        1.49        2.63      5.75 o 
  -7 -11   2       60.77       63.77      6.85 o 
  -6 -11   2       56.82       79.24     12.45 o 
  -5 -11   2       66.74       70.34      5.65 o 
  -4 -11   2        1.50        2.10      1.84 o 
  -3 -11   2       27.88       33.26      4.41 o 
  -2 -11   2        1.48        0.96      1.75 o 
  -1 -11   2        5.61        6.79      2.90 o 
   0 -11   2       83.37       96.54      6.88 o 
   1 -11   2        6.31       14.44      3.30 o 
  -8 -10   2       10.40       14.93      3.62 o 
  -7 -10   2        5.12        8.91      3.02 o 
  -6 -10   2      103.99      109.20      8.17 o 
  -5 -10   2       28.67       27.49      4.31 o 
  -4 -10   2        8.19        6.62      2.54 o 
  -3 -10   2        0.74       -0.11      1.41 o 
  -2 -10   2       78.36       91.28      6.11 o 
  -1 -10   2       32.28       31.99      8.18 o 
   0 -10   2       15.85       16.97      3.68 o 
   1 -10   2       12.89       12.25      3.29 o 
   2 -10   2       99.93      106.41      7.18 o 
   3 -10   2        0.15       -1.91      2.16 o 
  -9  -9   2       49.07       52.29      9.52 o 
  -8  -9   2        1.04       -0.47      1.86 o 
  -7  -9   2       42.47       30.04      4.34 o 
  -6  -9   2        0.27       -0.62      1.60 o 
  -5  -9   2       75.99       73.57      9.12 o 
  -4  -9   2       50.40       42.18      3.84 o 
  -3  -9   2      197.42      189.62      7.26 o 
  -2  -9   2      281.51      286.87      9.44 o 
  -1  -9   2       63.01       65.93      4.90 o 
   0  -9   2       81.17       83.92     13.57 o 
   1  -9   2       12.66       15.86      2.96 o 
   2  -9   2       46.78       39.84      5.26 o 
   3  -9   2        1.03       -1.95      1.95 o 
   4  -9   2       11.77        6.76      2.81 o 
   5  -9   2        0.27       -2.69      2.69 o 
 -10  -8   2       39.39       41.02      8.05 o 
  -9  -8   2      109.74      112.90      8.44 o 
  -8  -8   2        2.21        4.31      2.24 o 
  -7  -8   2      193.01      170.06      8.42 o 
  -6  -8   2      680.33      630.10     18.82 o 
  -5  -8   2       15.48       14.86      2.35 o 
  -4  -8   2        0.06       -0.51      1.07 o 
  -3  -8   2      601.07      561.45     13.58 o 
  -2  -8   2      891.87      866.32     19.22 o 
  -1  -8   2       41.30       43.68      3.73 o 
   0  -8   2       59.51       64.49      5.66 o 
   1  -8   2       28.68       25.63      3.22 o 
   2  -8   2        4.71        3.62      2.10 o 
   3  -8   2       51.03       46.43      4.43 o 
   4  -8   2       27.99       23.00      3.50 o 
   5  -8   2        3.41        1.57      4.77 o 
   6  -8   2      131.25      121.77      7.60 o 
 -10  -7   2        3.82        2.84      3.06 o 
  -9  -7   2       21.88       32.03      4.41 o 
  -8  -7   2        0.20        0.73      1.74 o 
  -7  -7   2      100.28      110.08      6.89 o 
  -6  -7   2      646.64      595.06     22.49 o 
  -5  -7   2        0.75       -0.91      0.91 o 
  -4  -7   2        1.05       -0.12      0.94 o 
  -3  -7   2       29.32       23.79      1.96 o 
  -2  -7   2      827.82      814.83     21.52 o 
  -1  -7   2       41.11       36.75      3.20 o 
   0  -7   2      268.55      216.27      8.81 o 
   1  -7   2       67.13       67.94      4.71 o 
   2  -7   2       25.26       22.10      3.03 o 
   3  -7   2       14.48       14.68      2.71 o 
   4  -7   2      231.01      234.08     12.68 o 
   5  -7   2      106.66      107.98      6.55 o 
   6  -7   2        1.28        1.79      2.57 o 
   7  -7   2       12.92       12.95      8.19 o 
 -10  -6   2        4.93       13.01      5.01 o 
  -9  -6   2       14.94       12.63      1.90 o 
  -8  -6   2      115.65       97.66      4.04 o 
  -7  -6   2      209.43      197.16      5.27 o 
  -6  -6   2       20.37       14.91      2.55 o 
  -5  -6   2        7.54       12.46      1.49 o 
  -4  -6   2      158.61      169.30      4.64 o 
  -3  -6   2      396.71      426.93      8.51 o 
  -2  -6   2       14.97       10.71      2.38 o 
  -1  -6   2      214.77      214.59      5.10 o 
   0  -6   2        7.98        0.25      0.58 o 
   1  -6   2        7.73       13.07      2.49 o 
   2  -6   2      137.21      138.14      9.83 o 
   3  -6   2      101.71       99.62      5.24 o 
   4  -6   2       39.19       31.04      4.07 o 
   5  -6   2       35.57       29.55      6.02 o 
   6  -6   2       46.07       41.02      4.18 o 
   7  -6   2        7.06        4.96      3.46 o 
 -11  -5   2       27.04       37.24      4.26 o 
 -10  -5   2       15.84       20.29      3.06 o 
  -9  -5   2       23.01       29.32      3.26 o 
  -8  -5   2        0.41        1.03      1.03 o 
  -7  -5   2        4.35        1.71      1.06 o 
  -6  -5   2        0.53        1.79      0.70 o 
  -5  -5   2       10.58        7.61      1.13 o 
  -4  -5   2       73.64       85.29      2.98 o 
  -3  -5   2      212.37      230.65      7.72 o 
  -2  -5   2      386.02      367.30      9.39 o 
  -1  -5   2      113.65      105.33      3.11 o 
   0  -5   2       29.64       36.05      2.96 o 
   1  -5   2       61.58       65.95      3.16 o 
   2  -5   2      179.42      185.75      9.11 o 
   3  -5   2       33.91       37.73      3.23 o 
   4  -5   2        3.12        3.48      1.76 o 
   5  -5   2      464.37      454.64     14.36 o 
   6  -5   2       13.30       11.85      2.37 o 
   7  -5   2      169.77      172.18      8.78 o 
   8  -5   2       48.91       47.27      5.75 o 
 -11  -4   2        2.74        3.45      2.25 o 
 -10  -4   2      105.03       98.98      6.12 o 
  -9  -4   2       91.06       96.30     10.46 o 
  -8  -4   2      609.32      634.09     13.96 o 
  -7  -4   2       31.41       33.59      3.69 o 
  -6  -4   2       69.54       77.57      3.24 o 
  -5  -4   2       42.30       53.91      1.69 o 
  -4  -4   2       72.80       62.30      2.97 o 
  -3  -4   2      159.23      173.67      4.18 o 
  -2  -4   2        0.06       -0.02      0.46 o 
  -1  -4   2     1073.87     1113.37     17.61 o 
   0  -4   2     1335.49     1360.47     29.78 o 
   1  -4   2        0.13       -0.24      0.55 o 
   2  -4   2      202.26      209.87      6.20 o 
   3  -4   2       27.54       25.48      2.54 o 
   4  -4   2       47.07       53.69      3.68 o 
   5  -4   2       12.50       11.21      4.95 o 
   6  -4   2       46.25       49.82      3.89 o 
   7  -4   2      437.55      445.74     14.94 o 
   8  -4   2       26.28       25.09      4.17 o 
   9  -4   2        9.66        3.19      2.93 o 
 -11  -3   2        5.01        3.48      2.39 o 
 -10  -3   2        3.32        5.44      2.26 o 
  -9  -3   2        6.83        4.59      1.94 o 
  -8  -3   2        3.79        6.40      1.50 o 
  -7  -3   2       64.15       59.67      3.49 o 
  -6  -3   2      386.52      341.55     32.34 o 
  -5  -3   2        0.53        0.66      0.61 o 
  -4  -3   2      199.77      236.22      3.87 o 
  -3  -3   2     1144.33     1194.91     21.52 o 
   0  -3   2        3.14        0.92      0.51 o 
   2  -3   2      189.55      160.42      4.84 o 
   3  -3   2       26.59       29.60      2.08 o 
   4  -3   2      182.18      191.83      5.09 o 
   5  -3   2        7.59        5.55      1.34 o 
   6  -3   2       65.71       78.12      4.86 o 
   7  -3   2      231.54      229.00      9.51 o 
   8  -3   2        0.50       -1.34      1.79 o 
   9  -3   2        0.16       -1.65      2.09 o 
 -11  -2   2       38.79       35.70      4.90 o 
 -10  -2   2        7.39        7.72      2.52 o 
  -9  -2   2       16.04       18.47      3.71 o 
  -8  -2   2      355.18      367.66     12.07 o 
  -7  -2   2      591.12      574.62     12.65 o 
  -6  -2   2       18.05       17.53      3.48 o 
  -5  -2   2        0.09        0.73      0.45 o 
  -4  -2   2      346.51      361.19      6.55 o 
  -3  -2   2     1108.58     1159.12     14.30 o 
  -2  -2   2      641.02      658.07      9.48 o 
  -1  -2   2      344.06      357.15      6.18 o 
   0  -2   2     2520.94     2547.61     43.44 o 
   1  -2   2     1615.06     1497.05     56.02 o 
   2  -2   2     1133.82     1084.10     19.14 o 
   3  -2   2      272.68      257.70      5.47 o 
   4  -2   2      192.46      211.68      5.03 o 
   5  -2   2       91.93       93.80      3.36 o 
   6  -2   2      634.67      643.67     12.17 o 
   7  -2   2       36.09       40.38      3.54 o 
   8  -2   2       12.77        9.89      2.64 o 
   9  -2   2       29.12       22.95      4.16 o 
  10  -2   2       22.01       17.12      5.52 o 
 -10  -1   2       83.79       75.61     10.33 o 
  -9  -1   2       45.93       48.89      4.99 o 
  -8  -1   2        5.05        5.03      2.10 o 
  -7  -1   2     1859.07     1821.39     33.10 o 
  -6  -1   2      155.87      143.89      4.13 o 
  -5  -1   2       36.14       30.10      1.44 o 
  -4  -1   2      403.94      393.74      6.28 o 
  -3  -1   2      105.23      133.70      6.50 o 
  -2  -1   2      340.02      323.38      5.34 o 
  -1  -1   2     3196.47     3221.94     37.47 o 
   0  -1   2      192.78      171.14      3.01 o 
   1  -1   2     7447.79     7275.62     90.89 o 
   2  -1   2     5353.43     5500.31     88.96 o 
   3  -1   2       38.88       36.12      1.76 o 
   4  -1   2      638.32      661.16     11.28 o 
   5  -1   2      299.36      314.60      6.61 o 
   6  -1   2       85.42       86.51      3.26 o 
   7  -1   2      141.70      144.85      5.59 o 
   8  -1   2      149.46      135.54      5.73 o 
   9  -1   2        0.36        1.15      1.66 o 
  10  -1   2       47.08       48.19      8.48 o 
 -10   0   2       25.35       27.42      4.35 o 
  -9   0   2        1.18       -0.93      1.75 o 
  -8   0   2      994.17      955.12     26.15 o 
  -7   0   2      331.59      352.63      9.05 o 
  -6   0   2      727.61      723.63     12.93 o 
  -5   0   2      266.72      289.98      5.26 o 
  -4   0   2      100.54      103.88      3.46 o 
  -3   0   2      157.59      144.66      3.91 o 
  -2   0   2     1685.50     1565.88     20.45 o 
  -1   0   2     1810.99     1716.21     18.53 o 
   0   0   2     2385.23     2363.05     29.58 o 
   1   0   2     2458.22     2443.15     31.13 o 
   2   0   2    12594.70    12771.48    180.27 o 
   3   0   2      422.19      441.80      7.38 o 
   4   0   2       23.44       20.86      1.41 o 
   5   0   2       35.72       28.84      1.94 o 
   6   0   2      338.07      367.21      7.38 o 
   7   0   2       14.38        7.64      1.65 o 
   8   0   2      157.23      146.44      5.79 o 
   9   0   2       20.37       16.21      2.59 o 
  10   0   2       31.05       34.23      3.73 o 
  11   0   2       36.56       35.48      5.17 o 
 -10   1   2       38.79       49.32      5.87 o 
  -9   1   2        2.37       -1.67      2.20 o 
  -8   1   2       33.11       33.48      4.26 o 
  -7   1   2      305.23      324.28     11.31 o 
  -6   1   2       32.45       38.94      3.69 o 
  -5   1   2      187.41      185.69      4.41 o 
  -4   1   2      206.00      239.30      4.98 o 
  -3   1   2      290.59      339.78      6.17 o 
  -2   1   2       15.88       11.34      0.89 o 
  -1   1   2      983.83      966.41     12.86 o 
   0   1   2     1039.47     1071.81     15.74 o 
   1   1   2       18.70       11.36      0.69 o 
   2   1   2        2.02        1.44      0.50 o 
   3   1   2      514.01      536.63      9.90 o 
   4   1   2      856.55      895.21     14.05 o 
   5   1   2     1501.00     1581.99     24.02 o 
   6   1   2      687.11      774.18     16.07 o 
   7   1   2       24.50       25.96      2.56 o 
   8   1   2       35.53       36.16      3.18 o 
   9   1   2       36.14       30.69      3.17 o 
  10   1   2       87.26       95.42      7.05 o 
  11   1   2        7.25        8.19      3.10 o 
 -10   2   2        9.89       10.45      3.67 o 
  -9   2   2        1.87        1.00      2.63 o 
  -8   2   2       77.11       84.24      6.79 o 
  -7   2   2       12.35       11.81      3.60 o 
  -6   2   2       11.48       13.10      2.33 o 
  -5   2   2        1.62        2.07      1.01 o 
  -4   2   2      353.88      347.65      6.81 o 
  -3   2   2     1088.12     1156.00     18.09 o 
  -2   2   2      231.40      258.24      4.96 o 
  -1   2   2     4172.51     4221.73     54.51 o 
   0   2   2    17624.27    15977.59    505.39 o 
   1   2   2      575.02      538.70      8.48 o 
   2   2   2     1271.70     1201.13     17.80 o 
   3   2   2      609.58      595.89     10.83 o 
   4   2   2        6.16        5.27      1.11 o 
   5   2   2      125.99      129.85      4.19 o 
   6   2   2        5.34        7.08      1.35 o 
   7   2   2      103.11       99.66      4.19 o 
   8   2   2       30.98       30.40      5.14 o 
   9   2   2      275.88      251.78      8.13 o 
  10   2   2        7.34        2.40      1.63 o 
  11   2   2       49.30       46.55      4.48 o 
  -9   3   2        5.65        8.31      3.06 o 
  -8   3   2        8.39       11.11      3.01 o 
  -7   3   2       16.36       16.33      3.23 o 
  -6   3   2        7.46       10.03      1.82 o 
  -5   3   2       76.89       89.96      3.95 o 
  -4   3   2      629.16      672.95     11.90 o 
  -3   3   2       26.72       23.97      2.01 o 
  -2   3   2       32.54       31.04      1.70 o 
  -1   3   2       32.72       33.88      2.23 o 
   0   3   2       66.27       71.88      3.23 o 
   1   3   2       97.06      103.64      3.85 o 
   2   3   2      274.58      273.15      7.12 o 
   3   3   2      520.74      528.54      9.97 o 
   4   3   2       10.52       17.35      1.46 o 
   5   3   2      249.95      272.76      5.49 o 
   6   3   2      616.23      606.05     12.81 o 
   7   3   2       10.46        4.81      1.54 o 
   8   3   2        0.28        0.18      1.04 o 
   9   3   2      133.48      125.95      5.44 o 
  10   3   2       57.94       59.88      4.53 o 
  11   3   2       86.06       88.95      5.84 o 
  -9   4   2       17.73       17.97      6.01 o 
  -8   4   2       44.49       38.18      7.24 o 
  -7   4   2       80.23       78.85      9.32 o 
  -6   4   2      118.01      115.48      6.44 o 
  -5   4   2      242.23      256.71      7.42 o 
  -4   4   2       21.18       32.00      2.73 o 
  -3   4   2      128.19      136.23      3.80 o 
  -2   4   2     1443.61     1437.16     22.41 o 
  -1   4   2       31.42       34.04      1.47 o 
   0   4   2       13.72        8.54      1.96 o 
   1   4   2     1868.10     1949.25     33.40 o 
   2   4   2        0.16        0.28      0.46 o 
   3   4   2      852.51      916.69     14.53 o 
   4   4   2      157.88      174.57      4.35 o 
   5   4   2      169.01      159.13      3.83 o 
   6   4   2       29.33       26.16      2.25 o 
   7   4   2        5.07        3.39      1.76 o 
   8   4   2       93.56       94.97      6.24 o 
   9   4   2        2.82        1.10      1.29 o 
  10   4   2        6.40        4.41      1.68 o 
  11   4   2        2.80        0.44      2.19 o 
  -8   5   2       71.12       76.87     10.42 o 
  -7   5   2       34.27       41.31      7.29 o 
  -6   5   2        7.77        7.81      2.66 o 
  -5   5   2        0.24        2.30      1.53 o 
  -4   5   2        5.82        4.89      2.10 o 
  -3   5   2       76.95       79.61      7.02 o 
  -2   5   2        2.75        2.80      1.23 o 
  -1   5   2       30.06       30.20      1.38 o 
   0   5   2       11.85        9.22      1.72 o 
   1   5   2        4.79        3.17      0.88 o 
   2   5   2      352.16      335.39      6.61 o 
   3   5   2       77.32       92.27      2.84 o 
   4   5   2        0.82       -0.07      0.49 o 
   5   5   2       15.17       14.50      1.65 o 
   6   5   2       81.92       74.49      4.52 o 
   7   5   2      420.41      389.19     16.55 o 
   8   5   2        9.73        9.03      1.95 o 
   9   5   2      448.54      405.96     10.87 o 
  10   5   2       22.26       22.55      2.85 o 
  11   5   2      153.84      160.95      7.96 o 
  -7   6   2      118.03      127.45     12.87 o 
  -6   6   2       19.92       19.18      3.90 o 
  -5   6   2       55.20       52.11      4.18 o 
  -4   6   2      612.01      653.92     20.41 o 
  -3   6   2       45.20       44.86      3.58 o 
  -2   6   2       19.80       21.88      2.60 o 
  -1   6   2        3.61        4.09      1.47 o 
   0   6   2      170.44      174.09      6.83 o 
   1   6   2     2210.11     2167.51     47.72 o 
   2   6   2        0.38        1.42      0.73 o 
   3   6   2      950.64      986.88     16.26 o 
   4   6   2       34.57       31.87      2.99 o 
   5   6   2        5.57        3.72      1.96 o 
   6   6   2       91.47       90.11      3.98 o 
   7   6   2      198.32      199.37      6.36 o 
   8   6   2        2.43        2.84      1.30 o 
   9   6   2        3.32        4.99      1.63 o 
  10   6   2       41.98       39.52      3.72 o 
  11   6   2        0.92        3.39      1.78 o 
  -6   7   2       52.90       45.78      8.12 o 
  -5   7   2      267.45      273.59     16.80 o 
  -4   7   2      127.11      117.32      5.82 o 
  -3   7   2      256.60      272.37      8.61 o 
  -2   7   2       50.81       58.60      4.29 o 
  -1   7   2      184.05      183.94      8.34 o 
   0   7   2     1018.32     1021.66     25.81 o 
   1   7   2      231.13      227.65      8.52 o 
   2   7   2      191.30      173.95      7.07 o 
   3   7   2       13.97        6.20      2.31 o 
   5   7   2       33.27       34.79      2.28 o 
   6   7   2       87.49       83.82      3.30 o 
   7   7   2      117.34      121.37      9.68 o 
   8   7   2      142.24      128.18      5.36 o 
   9   7   2       13.13       14.60      2.26 o 
  10   7   2       36.81       37.97      3.63 o 
  11   7   2       55.44       54.13      4.49 o 
  -6   8   2       84.89       89.76     11.56 o 
  -5   8   2        7.33        7.47      3.20 o 
  -4   8   2      266.32      281.62      9.53 o 
  -3   8   2      248.70      247.79      8.60 o 
  -2   8   2       21.05       19.45      2.89 o 
  -1   8   2       20.13       26.77      5.41 o 
   0   8   2      169.71      162.41      6.80 o 
   1   8   2      139.04      135.27      6.72 o 
   2   8   2       13.99       10.73      2.36 o 
   3   8   2      480.13      482.68     11.98 o 
   4   8   2     1138.02     1097.47     18.64 o 
   5   8   2      487.26      477.36      9.69 o 
   6   8   2        0.03       -0.46      0.79 o 
   7   8   2       18.16       18.22      2.26 o 
   8   8   2      119.52      121.04      5.43 o 
   9   8   2        0.32        0.59      1.24 o 
  10   8   2        9.93       13.51      2.36 o 
  11   8   2       13.82       19.70      2.89 o 
  -5   9   2        3.07        0.37      2.79 o 
  -4   9   2       20.47       21.22      4.36 o 
  -3   9   2       46.17       47.59      4.55 o 
  -2   9   2       76.65       71.34      5.26 o 
  -1   9   2       93.22       86.43      5.61 o 
   0   9   2       12.02        8.83      2.16 o 
   1   9   2      177.87      159.61      8.81 o 
   2   9   2       39.13       43.53      4.53 o 
   3   9   2      116.29      115.82      6.43 o 
   4   9   2        2.68        2.68      1.42 o 
   5   9   2       66.53       59.45      3.34 o 
   6   9   2      203.94      181.80      6.52 o 
   7   9   2       10.57        9.78      1.89 o 
   8   9   2      108.23      108.87      5.13 o 
   9   9   2       19.40       18.25      2.47 o 
  10   9   2       50.51       60.33      4.42 o 
  -3  10   2       64.15       60.64      5.87 o 
  -2  10   2        0.00        1.23      2.08 o 
  -1  10   2       60.79       63.29      5.29 o 
   0  10   2        1.45       -1.20      1.37 o 
   1  10   2       47.44       46.77      4.22 o 
   2  10   2      581.62      606.46     34.96 o 
   3  10   2       14.83       17.67      4.35 o 
   4  10   2       22.22       22.35      3.53 o 
   5  10   2       12.70       14.96      2.56 o 
   6  10   2      127.39      114.96      6.03 o 
   7  10   2        2.05        1.43      1.34 o 
   8  10   2       23.10       20.06      2.51 o 
   9  10   2       27.34       27.62      2.95 o 
  10  10   2        1.61        6.20      2.93 o 
  -2  11   2        0.01        1.29      2.36 o 
  -1  11   2        3.94        4.02      2.33 o 
   0  11   2        2.93        4.46      4.10 o 
   1  11   2      191.73      191.04      7.91 o 
   2  11   2      233.16      227.22      8.68 o 
   3  11   2      224.67      213.11     10.04 o 
   4  11   2       10.91        7.44      3.02 o 
   5  11   2        1.29        3.04      2.21 o 
   6  11   2        9.42       13.88      3.58 o 
   7  11   2      237.17      246.11     14.01 o 
   8  11   2        2.02        4.11      2.99 o 
   9  11   2      127.76      177.50     11.66 o 
   0  12   2       90.21       87.23      6.65 o 
   1  12   2       25.65       20.33      3.41 o 
   2  12   2       34.67       31.20      4.32 o 
   3  12   2      121.71      136.96      8.77 o 
   4  12   2       63.92       59.35      6.35 o 
   5  12   2       24.86       27.31      4.58 o 
   6  12   2       30.19       30.62      6.69 o 
   7  12   2       75.77      100.43      8.76 o 
  -4 -12   3      116.31      127.31      8.13 o 
  -3 -12   3       48.25       52.73      5.37 o 
  -2 -12   3        2.57        3.04      2.71 o 
  -7 -11   3        9.07        6.58      3.13 o 
  -6 -11   3       93.39       94.35      8.20 o 
  -5 -11   3        1.73        4.34      2.13 o 
  -4 -11   3       39.32       41.18      9.33 o 
  -3 -11   3       16.21       15.47      3.85 o 
  -2 -11   3        4.93        3.31      2.50 o 
  -1 -11   3       16.84       21.93      4.44 o 
   0 -11   3        1.38        2.50      2.22 o 
   1 -11   3        0.04        0.12      4.02 o 
  -8 -10   3       18.91       21.16      4.14 o 
  -7 -10   3        3.84        5.36      4.84 o 
  -6 -10   3       10.77       10.22      3.07 o 
  -5 -10   3        7.84        9.83      2.37 o 
  -4 -10   3        6.45        6.04      2.08 o 
  -3 -10   3       90.27       96.03      6.36 o 
  -2 -10   3       14.58       20.19      3.19 o 
  -1 -10   3       76.81       81.47      7.24 o 
   0 -10   3      158.21      167.91      9.26 o 
   1 -10   3      123.72      127.04      7.63 o 
   2 -10   3       33.20       41.95      5.88 o 
   3 -10   3       21.34       17.70      3.71 o 
  -9  -9   3       47.04       64.76      9.75 o 
  -8  -9   3       11.46       13.21      3.44 o 
  -7  -9   3        0.00        0.48      1.95 o 
  -6  -9   3      111.92      106.35      7.68 o 
  -5  -9   3       32.48       33.60      4.81 o 
  -4  -9   3        9.50        8.77      2.12 o 
  -3  -9   3      387.95      363.15     17.51 o 
  -2  -9   3       12.72       13.99      2.62 o 
  -1  -9   3      308.39      303.93     20.06 o 
   0  -9   3       15.91       18.91      7.74 o 
   1  -9   3       67.10       72.30      5.63 o 
   2  -9   3       20.23       18.35      3.96 o 
   3  -9   3       23.30       28.24      4.37 o 
   4  -9   3       26.90       20.07      4.01 o 
  -9  -8   3        0.36       -1.18      2.59 o 
  -8  -8   3      100.74      104.79      9.06 o 
  -7  -8   3       43.71       44.31      4.88 o 
  -6  -8   3        0.76        0.87      1.55 o 
  -5  -8   3       95.35       79.05      5.74 o 
  -4  -8   3      126.08      115.36      9.81 o 
  -3  -8   3      208.91      215.31      8.15 o 
  -2  -8   3        3.16        4.24      1.63 o 
  -1  -8   3        5.20        5.12      1.72 o 
   0  -8   3       70.07       64.34     10.12 o 
   1  -8   3      301.64      285.32      9.31 o 
   2  -8   3        0.02        0.37      2.12 o 
   3  -8   3       67.41       58.45      4.98 o 
   4  -8   3       31.83       31.56      4.00 o 
   5  -8   3       10.65        6.10      2.88 o 
   6  -8   3        6.89        7.22      3.56 o 
 -10  -7   3       42.07       37.55      7.43 o 
  -9  -7   3      106.27      108.56     11.51 o 
  -8  -7   3      192.38      167.40      8.41 o 
  -7  -7   3       22.08       13.68      2.85 o 
  -6  -7   3       12.98       15.23      2.23 o 
  -5  -7   3       33.82       25.67      2.21 o 
  -4  -7   3       44.09       51.33      3.20 o 
  -3  -7   3      206.53      196.74      5.35 o 
  -2  -7   3      904.95      840.85     23.43 o 
  -1  -7   3      192.93      191.50      8.13 o 
   0  -7   3      332.78      318.67     15.50 o 
   1  -7   3       23.77       25.11      2.94 o 
   2  -7   3        6.19        3.86      3.73 o 
   3  -7   3       85.24       81.72      5.41 o 
   4  -7   3        9.51        8.16      2.52 o 
   5  -7   3      130.68      124.34      7.05 o 
   6  -7   3       14.07       17.46      3.33 o 
   7  -7   3       76.24      107.03     12.44 o 
 -10  -6   3        1.97        2.28      2.09 o 
  -9  -6   3       64.78       68.94      3.48 o 
  -8  -6   3        6.08       12.69      2.79 o 
  -7  -6   3       43.31       30.89      4.15 o 
  -6  -6   3      628.56      534.18     12.77 o 
  -5  -6   3       67.90       73.64      3.29 o 
  -4  -6   3        0.08       -0.62      0.68 o 
  -3  -6   3      119.84      119.58      4.20 o 
  -2  -6   3      531.74      509.28      8.91 o 
  -1  -6   3       65.00       54.96      4.03 o 
   0  -6   3        0.87       -0.60      0.91 o 
   1  -6   3      463.73      475.41     20.29 o 
   2  -6   3      114.23      117.84      5.47 o 
   3  -6   3       76.88       73.85      6.49 o 
   4  -6   3       71.22       68.49      4.83 o 
   5  -6   3        2.65        4.96      2.14 o 
   6  -6   3        0.03        0.69      1.80 o 
   7  -6   3        6.08        4.94      3.07 o 
 -10  -5   3       94.87       89.97      5.35 o 
  -9  -5   3       52.97       55.18      4.23 o 
  -8  -5   3        6.77        8.16      1.91 o 
  -7  -5   3       93.02       88.87      2.76 o 
  -6  -5   3       34.96       34.14      2.95 o 
  -5  -5   3       62.03       68.24      2.60 o 
  -4  -5   3       51.45       64.22      2.82 o 
  -3  -5   3      177.18      155.46      5.97 o 
  -2  -5   3      174.22      184.65      4.64 o 
  -1  -5   3       10.29        7.90      1.10 o 
   0  -5   3      581.28      628.78     12.96 o 
   1  -5   3      248.15      239.33      7.14 o 
   2  -5   3       67.96       59.73      6.53 o 
   3  -5   3      228.60      244.25      8.79 o 
   4  -5   3       34.19       32.96      3.29 o 
   5  -5   3       19.49       15.88      2.98 o 
   6  -5   3        1.03        3.10      2.11 o 
   7  -5   3       11.74       18.11      4.31 o 
   8  -5   3       32.49       33.63      5.11 o 
 -10  -4   3      150.54      156.36      7.40 o 
  -9  -4   3       28.16       30.97      3.52 o 
  -8  -4   3       87.44       86.68      6.42 o 
  -7  -4   3        4.02        2.90      0.96 o 
  -6  -4   3      107.72      119.22      2.94 o 
  -5  -4   3       71.77       61.57      1.53 o 
  -4  -4   3       94.50       97.06      2.76 o 
  -3  -4   3      123.66      124.37      4.12 o 
  -2  -4   3       17.73       16.55      1.38 o 
  -1  -4   3      523.42      613.88      9.65 o 
   0  -4   3      171.44      147.72      4.30 o 
   1  -4   3      193.51      199.14      5.33 o 
   2  -4   3      187.09      198.85      5.05 o 
   3  -4   3      161.29      170.78      7.72 o 
   4  -4   3      937.98      943.60     19.34 o 
   5  -4   3      367.75      369.47      9.87 o 
   6  -4   3       14.93       18.81      2.65 o 
   7  -4   3       52.45       51.02      5.38 o 
   8  -4   3       31.07       35.13      5.40 o 
   9  -4   3       45.69       49.19      5.87 o 
 -10  -3   3        6.57        8.58      2.88 o 
  -9  -3   3      131.49      125.85      7.08 o 
  -8  -3   3      377.24      361.71     11.47 o 
  -7  -3   3      354.46      371.08      8.28 o 
  -6  -3   3      687.50      682.90     12.18 o 
  -5  -3   3       14.90       13.69      1.20 o 
  -4  -3   3       21.05       23.12      0.90 o 
  -3  -3   3      371.32      245.55     10.22 o 
  -2  -3   3      944.22     1000.33     23.86 o 
  -1  -3   3      116.23      114.07      4.63 o 
   0  -3   3     1768.18     1596.94    119.33 o 
   1  -3   3     1346.21     1467.54     48.59 o 
   2  -3   3     2514.15     2633.13     44.45 o 
   3  -3   3      187.52      198.38      5.00 o 
   4  -3   3       64.46       60.43      3.14 o 
   5  -3   3      363.37      365.23      8.19 o 
   6  -3   3       30.11       32.48      4.13 o 
   7  -3   3       84.80       86.19      8.01 o 
   8  -3   3       49.27       54.23      5.46 o 
   9  -3   3       63.57       63.30      6.79 o 
 -10  -2   3        6.16        4.85      2.30 o 
  -9  -2   3       11.32       14.84      2.88 o 
  -8  -2   3        2.75        3.21      3.63 o 
  -7  -2   3       14.09       11.47      1.86 o 
  -6  -2   3       67.17       65.64      5.89 o 
  -5  -2   3        7.80        7.96      1.11 o 
  -4  -2   3      847.96      893.08     11.47 o 
  -3  -2   3      268.03      289.44      3.95 o 
  -2  -2   3      894.47      958.69     14.98 o 
  -1  -2   3     1647.54     1630.89     20.06 o 
   0  -2   3      727.94      728.02     16.64 o 
   1  -2   3     1203.53     1197.59     21.43 o 
   2  -2   3     3844.41     3926.75     64.52 o 
   3  -2   3      875.06      946.50     15.38 o 
   4  -2   3       87.27       91.27      3.17 o 
   5  -2   3       81.12       78.51      3.85 o 
   6  -2   3      221.33      214.69      5.77 o 
   7  -2   3        0.80        0.70      2.32 o 
   8  -2   3       60.19       54.97      5.29 o 
   9  -2   3       59.88       64.49      6.11 o 
  10  -2   3       17.68       17.71      4.01 o 
 -10  -1   3        2.47        2.20      2.26 o 
  -9  -1   3       44.24       39.21      4.98 o 
  -8  -1   3      441.02      444.84     14.03 o 
  -7  -1   3      238.94      238.21      7.31 o 
  -6  -1   3       26.03       22.75      1.86 o 
  -5  -1   3       47.52       40.48      2.33 o 
  -4  -1   3       19.27       13.60      1.00 o 
  -3  -1   3      280.75      339.98      5.92 o 
  -2  -1   3     1456.06     1475.80     24.80 o 
  -1  -1   3     1804.42     1853.65     20.43 o 
   0  -1   3     1513.55     1489.48     19.46 o 
   1  -1   3      214.58      205.52      4.70 o 
   2  -1   3     1319.50     1310.43     19.75 o 
   3  -1   3       49.87       40.26      2.55 o 
   4  -1   3     1119.97     1213.71     19.15 o 
   5  -1   3       23.75       27.23      1.96 o 
   6  -1   3      137.87      139.27      4.64 o 
   7  -1   3      116.97      109.51      5.11 o 
   8  -1   3        3.56        5.56      1.82 o 
   9  -1   3       12.61       14.10      3.07 o 
  10  -1   3       14.82       13.48      3.42 o 
 -10   0   3       26.69       35.01      6.11 o 
  -9   0   3       68.88       68.45      6.23 o 
  -8   0   3        0.76        0.04      1.66 o 
  -7   0   3        2.91        1.63      1.23 o 
  -6   0   3      110.89      113.29      3.61 o 
  -5   0   3        1.42        0.75      0.59 o 
  -4   0   3      598.00      653.40     12.67 o 
  -3   0   3        2.13        1.46      0.43 o 
  -2   0   3       25.23       31.76      1.06 o 
  -1   0   3      132.05      159.70      2.68 o 
   0   0   3      700.35      729.07      9.69 o 
   1   0   3       20.13       24.77      0.95 o 
   2   0   3     3191.23     3387.94     43.39 o 
   3   0   3      711.54      733.50     11.62 o 
   4   0   3      535.99      561.26      8.60 o 
   5   0   3       39.16       44.80      4.27 o 
   6   0   3      219.22      236.43      5.21 o 
   7   0   3      150.05      119.25      4.99 o 
   8   0   3       10.45        5.98      1.74 o 
   9   0   3       27.84       27.15      3.19 o 
  10   0   3       40.17       36.53      4.79 o 
  11   0   3       34.17       53.60      6.71 o 
 -10   1   3       12.46       21.51      4.21 o 
  -9   1   3       30.04       27.72      5.93 o 
  -8   1   3       48.19       55.52      5.54 o 
  -7   1   3        0.63        2.60      1.70 o 
  -6   1   3      154.32      155.77      6.80 o 
  -5   1   3        0.16        0.41      0.57 o 
  -4   1   3      222.52      223.15      4.76 o 
  -3   1   3       29.27       32.45      1.51 o 
  -2   1   3      130.09      145.04      8.63 o 
  -1   1   3      152.37      148.82      3.15 o 
   0   1   3     3484.14     3321.80     42.27 o 
   1   1   3      508.93      462.47      7.30 o 
   2   1   3       16.44       10.11      0.81 o 
   3   1   3       68.71       57.63      2.52 o 
   4   1   3     1560.96     1724.51     25.83 o 
   5   1   3      326.85      356.00      6.84 o 
   6   1   3       42.04       51.05      3.30 o 
   7   1   3      172.71      170.46      8.36 o 
   8   1   3      123.16       96.78      4.80 o 
   9   1   3       11.92       11.80      2.20 o 
  10   1   3       58.85       59.53      6.41 o 
  11   1   3        3.94        2.72      2.17 o 
  -9   2   3      123.74       98.74     11.19 o 
  -8   2   3       24.98       16.71      3.41 o 
  -7   2   3       87.77       78.62      6.18 o 
  -6   2   3       71.25       77.39      5.01 o 
  -5   2   3        5.02        5.22      1.05 o 
  -4   2   3      836.36      855.80     14.20 o 
  -3   2   3      802.19      890.25     14.38 o 
  -2   2   3       44.24       50.94      1.86 o 
  -1   2   3      765.09      776.73      9.92 o 
   0   2   3    10828.67    10346.48    147.34 o 
   1   2   3     2118.93     2125.85     30.70 o 
   2   2   3     2904.32     2856.39     41.00 o 
   3   2   3     3059.92     2972.02     42.84 o 
   4   2   3     1093.89     1207.68     18.51 o 
   5   2   3        0.86        1.76      0.62 o 
   6   2   3      265.32      299.57      9.55 o 
   7   2   3      385.35      379.23      9.60 o 
   8   2   3       10.81        7.99      1.78 o 
   9   2   3       19.04       17.41      2.56 o 
  10   2   3      105.75       92.72      7.85 o 
  11   2   3       32.89       34.82      4.47 o 
  -9   3   3        0.85        2.14      2.77 o 
  -8   3   3       27.49       30.99      4.53 o 
  -7   3   3       61.26       61.64      7.93 o 
  -6   3   3        9.19        7.78      3.35 o 
  -5   3   3       21.86       25.22      1.97 o 
  -4   3   3       20.52       26.80      1.92 o 
  -3   3   3      151.29      170.60      4.97 o 
  -2   3   3        2.15        2.07      0.71 o 
  -1   3   3       14.55       11.91      0.97 o 
   0   3   3     1104.55     1058.52     21.88 o 
   1   3   3     2445.89     2414.58     49.32 o 
   2   3   3      491.11      514.36      8.62 o 
   3   3   3        0.15       -0.15      0.43 o 
   4   3   3      446.05      467.87      9.34 o 
   5   3   3        0.84        1.02      0.57 o 
   6   3   3      769.65      796.50     16.03 o 
   7   3   3       48.94       54.38      3.52 o 
   8   3   3       17.32       11.11      2.10 o 
   9   3   3       57.34       52.90      4.05 o 
  10   3   3      238.97      260.47      9.95 o 
  11   3   3        1.93        2.84      1.89 o 
  -8   4   3      114.05      107.90     11.82 o 
  -7   4   3      105.47      125.50     11.87 o 
  -6   4   3        0.05       -1.99      1.99 o 
  -5   4   3      189.34      201.77      8.02 o 
  -4   4   3      151.74      148.63      4.32 o 
  -3   4   3       47.22       60.51      2.91 o 
  -2   4   3      318.25      357.74      7.07 o 
  -1   4   3      501.69      507.43      9.02 o 
   0   4   3        0.43        0.49      0.50 o 
   1   4   3     1900.63     1983.14     34.08 o 
   2   4   3      575.01      649.16     10.86 o 
   3   4   3       62.08       59.30      3.82 o 
   4   4   3       15.66       17.30      1.33 o 
   5   4   3       29.24       32.13      1.85 o 
   6   4   3       45.33       41.71      2.93 o 
   7   4   3       94.72       97.83      4.21 o 
   8   4   3      168.05      167.05      6.00 o 
   9   4   3        0.00       -0.53      1.14 o 
  10   4   3        5.08        3.29      1.64 o 
  11   4   3      226.07      233.43      8.58 o 
  -8   5   3        5.92        5.14      4.63 o 
  -7   5   3       59.65       53.98      8.14 o 
  -6   5   3        5.57        7.95      4.22 o 
  -5   5   3       64.22       59.90      5.24 o 
  -4   5   3        3.33        3.18      1.60 o 
  -3   5   3      245.22      251.29      5.89 o 
  -2   5   3      516.91      538.20      9.98 o 
  -1   5   3        3.41        5.04      0.85 o 
   0   5   3      100.85      101.57      9.09 o 
   1   5   3      909.59      982.86     23.56 o 
   2   5   3        1.29        5.95      0.95 o 
   3   5   3      338.87      361.37      7.09 o 
   4   5   3      277.91      291.60      6.11 o 
   5   5   3      171.31      167.27     11.77 o 
   6   5   3       53.00       50.35      2.49 o 
   7   5   3     1933.36     1942.85     35.43 o 
   8   5   3       17.72       17.25      2.30 o 
   9   5   3       93.99       69.28      4.58 o 
  10   5   3        0.82        1.30      1.54 o 
  11   5   3        0.05        0.05      1.64 o 
  -7   6   3        0.04       -1.74      3.27 o 
  -6   6   3      270.04      258.60     16.35 o 
  -5   6   3        9.83       11.23      3.04 o 
  -4   6   3       31.28       33.18      3.33 o 
  -3   6   3       41.62       45.31      3.55 o 
  -2   6   3        0.58       -0.37      1.26 o 
  -1   6   3      105.42      102.30      3.80 o 
   0   6   3      146.42      146.27      5.02 o 
   1   6   3       65.38       60.24      2.44 o 
   2   6   3        3.79        4.25      1.11 o 
   3   6   3     1535.63     1641.19     25.53 o 
   4   6   3       15.83       17.66      1.58 o 
   5   6   3       29.69       31.98      2.34 o 
   6   6   3      148.97      153.19      4.32 o 
   7   6   3      684.27      707.20     15.37 o 
   8   6   3       14.14        8.80      1.87 o 
   9   6   3       94.91       91.01      5.80 o 
  10   6   3        7.10        6.50      3.52 o 
  11   6   3      193.15      196.19      7.74 o 
  -6   7   3       22.76       21.45      6.23 o 
  -5   7   3      100.01      101.19     10.84 o 
  -4   7   3       98.88      116.99     16.54 o 
  -3   7   3       66.68       57.80      4.33 o 
  -2   7   3       99.44       83.12      4.99 o 
  -1   7   3       32.13       28.21      2.98 o 
   0   7   3       41.04       46.19      3.37 o 
   1   7   3        0.72        0.52      1.18 o 
   2   7   3       29.93       30.22      2.55 o 
   3   7   3       17.62       19.10      2.19 o 
   4   7   3      356.46      318.27      7.08 o 
   5   7   3       63.66       68.33      3.17 o 
   6   7   3     1064.58     1055.09     17.95 o 
   7   7   3       12.30       14.20      2.08 o 
   8   7   3      133.88      134.44      6.07 o 
   9   7   3       41.23       34.38      3.32 o 
  10   7   3       73.08       81.68      5.30 o 
  11   7   3       66.37       68.95      5.10 o 
  -5   8   3       42.16       40.79     11.29 o 
  -4   8   3        0.12       -2.20      2.20 o 
  -3   8   3        3.83        3.56      1.98 o 
  -2   8   3       37.04       34.80      3.80 o 
  -1   8   3      191.55      184.14      6.91 o 
   0   8   3       27.20       28.15      5.44 o 
   1   8   3       92.23       93.59      6.36 o 
   2   8   3       89.44       99.29      5.88 o 
   3   8   3        4.42        5.22      1.42 o 
   4   8   3       96.41       98.71      5.06 o 
   5   8   3        0.29        0.22      0.89 o 
   6   8   3      142.67      147.27      4.63 o 
   7   8   3      109.58       97.08      4.80 o 
   8   8   3        0.08        0.96      1.76 o 
   9   8   3       61.71       74.55      4.85 o 
  10   8   3        7.28        7.34      2.05 o 
  11   8   3       89.06      103.02      6.28 o 
  -4   9   3        0.13       -2.14      2.66 o 
  -3   9   3        6.21        6.02      2.42 o 
  -2   9   3       99.92       91.17      5.88 o 
  -1   9   3       16.73       15.43      2.71 o 
   0   9   3        9.43        6.96      2.34 o 
   1   9   3        8.38        4.33      1.98 o 
   2   9   3       26.55       40.84      4.48 o 
   3   9   3      198.70      205.33      8.82 o 
   4   9   3       93.08       89.22      4.06 o 
   5   9   3        0.60        0.23      0.97 o 
   6   9   3       74.54       87.53      5.20 o 
   7   9   3       27.95       27.78      3.06 o 
   8   9   3       16.10       17.50      2.65 o 
   9   9   3       31.53       32.41      3.29 o 
  10   9   3      191.69      222.88      9.78 o 
  -3  10   3       19.39       15.49      4.28 o 
  -2  10   3      119.89      106.05     10.17 o 
  -1  10   3       21.42       24.01      5.33 o 
   0  10   3       10.10       10.02      2.32 o 
   1  10   3      277.87      268.58      9.18 o 
   2  10   3       61.07       53.12     10.99 o 
   3  10   3        4.00        1.93      1.94 o 
   4  10   3       18.63       15.07      3.38 o 
   5  10   3      145.96      144.32      6.96 o 
   6  10   3      457.30      454.93     13.68 o 
   7  10   3        6.31        3.72      1.60 o 
   8  10   3      119.82      117.00      6.15 o 
   9  10   3       10.31       14.16      3.05 o 
  10  10   3       16.31       27.30      3.64 o 
  -2  11   3       11.78        8.34      2.93 o 
  -1  11   3       13.74       18.09      3.42 o 
   0  11   3       52.89       43.90      4.64 o 
   1  11   3        0.35       -1.32      1.63 o 
   2  11   3       58.01       54.49      5.49 o 
   3  11   3       14.32       15.43      3.35 o 
   4  11   3       96.46       96.88      7.58 o 
   5  11   3      227.33      246.46     10.74 o 
   6  11   3        1.54        1.26      1.74 o 
   7  11   3       22.72       18.12      3.09 o 
   8  11   3       20.05       30.30      3.47 o 
   9  11   3        0.05       -0.38      1.49 o 
   0  12   3       22.87       19.31      5.18 o 
   1  12   3        2.09        1.33      1.81 o 
   2  12   3       45.22       54.78      6.89 o 
   3  12   3        7.64        6.00      3.23 o 
   4  12   3       29.39       32.34      4.85 o 
   5  12   3       30.67       29.26      4.49 o 
   6  12   3        1.34        0.05      3.16 o 
   7  12   3        2.04        5.22      3.26 o 
  -6 -11   4      184.84      217.29      9.25 o 
  -5 -11   4       60.13       65.79      5.68 o 
  -4 -11   4        3.70        1.86      3.00 o 
  -3 -11   4      112.81      122.47      7.62 o 
  -2 -11   4        0.00       -1.52      2.11 o 
  -1 -11   4      166.45      182.09     11.11 o 
   0 -11   4       42.62       60.67      5.74 o 
  -7 -10   4        0.18       -0.07      2.38 o 
  -6 -10   4       39.91       40.38      5.20 o 
  -5 -10   4        8.36       10.94      2.37 o 
  -4 -10   4       10.54       13.07      2.70 o 
  -3 -10   4       40.63       36.86      4.03 o 
  -2 -10   4        0.59        0.13      1.99 o 
  -1 -10   4       50.63       56.88      6.28 o 
   0 -10   4        1.84        1.06      2.45 o 
   1 -10   4        0.81       -1.03      2.18 o 
   2 -10   4        0.30        1.07      2.32 o 
   3 -10   4        0.05       -1.14      2.35 o 
  -8  -9   4       23.18       20.91      5.37 o 
  -7  -9   4       95.23       96.66      7.57 o 
  -6  -9   4        4.44        0.79      1.95 o 
  -5  -9   4       52.93       55.72      4.49 o 
  -4  -9   4       31.53       32.03      3.04 o 
  -3  -9   4        1.68        2.88      1.69 o 
  -2  -9   4       30.70       30.00      5.68 o 
  -1  -9   4      465.47      445.05     26.34 o 
   0  -9   4      146.60      137.79      8.55 o 
   1  -9   4      272.76      254.32      9.30 o 
   2  -9   4       11.62       12.06      2.96 o 
   3  -9   4        0.71        2.12      2.44 o 
   4  -9   4        6.17        5.14      3.90 o 
  -9  -8   4      106.53      123.69     12.93 o 
  -8  -8   4        0.59        1.53      2.84 o 
  -7  -8   4        1.30        3.67      2.20 o 
  -6  -8   4        4.17        3.11      1.56 o 
  -5  -8   4      319.08      299.59      9.43 o 
  -4  -8   4       53.06       48.27      3.92 o 
  -3  -8   4       25.62       18.56      2.28 o 
  -2  -8   4      162.90      148.40      6.30 o 
  -1  -8   4      821.39      758.78     22.78 o 
   0  -8   4        8.79       17.81      3.46 o 
   1  -8   4      126.85      121.34      6.78 o 
   2  -8   4       26.47       19.30      3.55 o 
   3  -8   4        5.48        8.91      2.67 o 
   4  -8   4       14.11       15.76      3.32 o 
   5  -8   4        8.31        9.14      2.99 o 
 -10  -7   4       73.87       82.23     10.61 o 
  -9  -7   4       47.32       64.71      9.07 o 
  -8  -7   4        0.10        1.38      2.93 o 
  -7  -7   4       49.01       45.35      3.91 o 
  -6  -7   4      236.98      210.87      7.38 o 
  -5  -7   4        0.00        0.81      0.87 o 
  -4  -7   4      221.03      206.54      5.76 o 
  -3  -7   4      380.27      378.20      7.64 o 
  -2  -7   4      703.81      684.96     21.21 o 
  -1  -7   4        0.36       -0.80      1.32 o 
   0  -7   4       76.27       65.35      5.57 o 
   1  -7   4        0.45        0.62      1.91 o 
   2  -7   4      323.00      285.17     10.80 o 
   3  -7   4      133.68      132.79      8.25 o 
   4  -7   4      121.46      111.25      6.65 o 
   5  -7   4        0.67        0.94      2.32 o 
   6  -7   4        2.16        4.03      2.50 o 
 -10  -6   4       74.24      104.02     12.08 o 
  -9  -6   4       35.72       53.01      8.33 o 
  -8  -6   4       36.98       40.60      6.89 o 
  -7  -6   4       11.51       12.12      2.08 o 
  -6  -6   4       78.67       80.87      4.80 o 
  -5  -6   4        2.05        5.69      1.12 o 
  -4  -6   4        2.83        0.36      0.81 o 
  -3  -6   4       28.81       21.56      1.92 o 
  -2  -6   4      455.57      483.05      8.75 o 
  -1  -6   4        4.92        7.75      1.41 o 
   0  -6   4       77.36       90.62      8.04 o 
   1  -6   4       63.33       57.89      5.03 o 
   2  -6   4       49.03       43.59      3.72 o 
   3  -6   4       56.99       68.08      4.76 o 
   4  -6   4      598.67      574.43     14.42 o 
   5  -6   4       83.37       88.65      6.92 o 
   6  -6   4        1.73        3.83      2.17 o 
   7  -6   4       60.35       61.15      6.62 o 
 -10  -5   4        3.31        4.07      1.75 o 
  -9  -5   4       79.03       80.68      4.32 o 
  -8  -5   4       27.35       27.02      2.15 o 
  -7  -5   4       20.95       23.27      2.65 o 
  -6  -5   4       54.32       52.76      3.70 o 
  -5  -5   4        1.18        0.60      0.70 o 
  -4  -5   4        8.24        8.31      1.13 o 
  -3  -5   4        4.84        3.72      0.94 o 
  -2  -5   4        4.14        6.69      1.01 o 
  -1  -5   4        2.27        0.95      0.79 o 
   1  -5   4      155.19       74.58      4.45 o 
   3  -5   4      199.46      202.16      6.93 o 
   4  -5   4      528.51      540.57     16.42 o 
   5  -5   4       40.13       40.98      3.75 o 
   6  -5   4        0.93        0.27      1.81 o 
   7  -5   4       53.41       52.70      5.78 o 
   8  -5   4       56.29       65.52      6.58 o 
 -10  -4   4        2.93        1.00      1.79 o 
  -9  -4   4       26.24       19.92      2.84 o 
  -8  -4   4      375.51      367.96     15.98 o 
  -7  -4   4      110.96      114.00      4.19 o 
  -6  -4   4        0.28       -0.17      0.46 o 
  -5  -4   4        3.99        5.55      0.91 o 
  -4  -4   4        0.03        0.95      0.62 o 
  -3  -4   4        2.21        5.75      0.88 o 
  -2  -4   4       11.02       19.65      1.44 o 
  -1  -4   4      245.86      256.44      5.09 o 
   0  -4   4      253.63      232.79     14.17 o 
   1  -4   4      858.94      911.54     22.68 o 
   2  -4   4      420.96      424.53     12.30 o 
   3  -4   4      265.05      275.55      9.43 o 
   4  -4   4       10.32       11.52      2.23 o 
   5  -4   4      608.80      596.89     14.02 o 
   6  -4   4       59.10       60.21      4.44 o 
   7  -4   4       41.74       34.14      6.25 o 
   8  -4   4       28.47       26.16      6.26 o 
   9  -4   4       71.92       92.72     17.55 o 
 -10  -3   4       70.21       76.58      9.83 o 
  -9  -3   4       51.74       53.76      4.72 o 
  -8  -3   4       97.58      101.57      4.84 o 
  -7  -3   4       47.41       50.37      3.35 o 
  -6  -3   4      195.89      207.11      5.84 o 
  -5  -3   4       89.33       81.00      3.14 o 
  -4  -3   4      702.94      737.27      9.50 o 
  -3  -3   4       63.48       52.02      2.10 o 
  -2  -3   4      663.01      662.34     10.27 o 
  -1  -3   4      600.37      665.39     10.14 o 
   0  -3   4      143.68      128.92      9.82 o 
   1  -3   4      567.80      655.85     16.73 o 
   2  -3   4       23.11       22.20      1.77 o 
   3  -3   4       92.18      104.90      5.19 o 
   4  -3   4        0.01        1.43      1.33 o 
   5  -3   4     1484.45     1505.10     28.62 o 
   6  -3   4       18.86       19.63      2.56 o 
   7  -3   4      145.42      147.81      7.60 o 
   8  -3   4        2.95        1.21      6.32 o 
   9  -3   4       63.22       66.31      6.62 o 
 -10  -2   4       69.12       72.39     11.99 o 
  -9  -2   4        3.76        3.68      2.02 o 
  -8  -2   4      144.24      148.37      5.83 o 
  -7  -2   4      281.02      284.83     12.17 o 
  -6  -2   4     1017.05      982.47     19.31 o 
  -5  -2   4      176.27       71.51      4.47 o 
  -4  -2   4      162.40      192.13      3.40 o 
  -3  -2   4       56.23       61.56      1.75 o 
  -2  -2   4       18.03       12.20      0.96 o 
  -1  -2   4      265.31      224.22      3.57 o 
   0  -2   4      129.72      119.34      3.48 o 
   1  -2   4      446.41      490.99      8.42 o 
   2  -2   4      373.45      409.28      7.59 o 
   3  -2   4     1044.24     1072.96     19.73 o 
   4  -2   4        6.29        5.57      1.20 o 
   5  -2   4       19.23       22.12      2.03 o 
   6  -2   4      201.74      196.07      6.46 o 
   7  -2   4      450.93      442.41     14.10 o 
   8  -2   4        9.46        8.60      2.64 o 
   9  -2   4       24.53       28.57      6.82 o 
  10  -2   4       67.94       81.40      7.27 o 
 -10  -1   4        4.59        5.32      2.69 o 
  -9  -1   4       11.95       16.20      4.09 o 
  -8  -1   4        3.37        1.36      1.62 o 
  -7  -1   4        0.00       -0.77      1.01 o 
  -6  -1   4     1932.10     1945.44     35.04 o 
  -5  -1   4      621.02      627.58     11.04 o 
  -4  -1   4       15.19        9.70      0.97 o 
  -3  -1   4        5.89        3.71      0.83 o 
  -2  -1   4       86.13       83.82      2.26 o 
  -1  -1   4       52.23       48.93      1.51 o 
   0  -1   4        6.36        3.16      0.64 o 
   1  -1   4      554.84      592.93      8.45 o 
   2  -1   4        1.03        0.18      0.48 o 
   3  -1   4      505.85      571.20      8.86 o 
   4  -1   4     1244.06     1308.34     18.47 o 
   5  -1   4       10.51       14.04      1.35 o 
   6  -1   4        7.55        9.42      1.26 o 
   7  -1   4       97.58       90.17      8.12 o 
   8  -1   4        8.39       13.58      3.00 o 
   9  -1   4       38.20       32.89      4.53 o 
  10  -1   4       71.55       73.69      7.00 o 
 -10   0   4       15.26       18.94      3.82 o 
  -9   0   4       13.71       19.84      3.63 o 
  -8   0   4      111.06       99.73     10.19 o 
  -7   0   4      203.71      205.94      6.92 o 
  -6   0   4      402.59      417.90     12.92 o 
  -5   0   4       78.17       80.26      2.68 o 
  -4   0   4        2.11        6.03      0.75 o 
  -3   0   4     1992.52     2133.82     28.12 o 
  -2   0   4      728.01      840.14     13.20 o 
  -1   0   4        0.58        0.05      0.32 o 
   0   0   4      202.75      194.12      3.14 o 
   1   0   4      836.04      819.08     12.58 o 
   2   0   4       74.46       72.15      2.87 o 
   3   0   4       37.24       37.21      1.83 o 
   4   0   4     1418.12     1524.96     26.67 o 
   5   0   4      217.73      221.51      5.15 o 
   6   0   4        0.91        1.72      0.74 o 
   7   0   4      195.69      241.92      8.15 o 
   8   0   4      201.59      161.92      6.24 o 
   9   0   4      243.78      238.05      8.72 o 
  10   0   4      152.71      174.38      9.08 o 
  11   0   4       40.52       19.82      4.03 o 
  -9   1   4       18.54       15.86      3.53 o 
  -8   1   4      213.23      197.96      9.08 o 
  -7   1   4      336.13      330.03      9.40 o 
  -6   1   4       43.27       51.53      4.54 o 
  -5   1   4       40.55       39.52      2.73 o 
  -4   1   4       42.82       39.51      2.16 o 
  -3   1   4      246.78      262.48      4.59 o 
  -2   1   4     1322.06     1425.83     24.92 o 
  -1   1   4     4500.97     4506.54     56.73 o 
   0   1   4      149.05      145.46      2.69 o 
   1   1   4      806.63      784.70     14.73 o 
   2   1   4       76.76       85.53      2.22 o 
   3   1   4      119.37      133.32      3.20 o 
   4   1   4      358.02      447.93      9.15 o 
   5   1   4      113.82      113.48      3.26 o 
   6   1   4      194.02      183.18      4.60 o 
   7   1   4      319.78      338.99      9.09 o 
   8   1   4      191.88      159.89      6.04 o 
   9   1   4       60.75       60.58      4.50 o 
  10   1   4       53.55       55.72      4.69 o 
  11   1   4       16.33       15.35      3.03 o 
  -9   2   4        0.83        2.55      2.53 o 
  -8   2   4       59.58       59.33      5.81 o 
  -7   2   4        8.42        7.08      3.35 o 
  -6   2   4      233.53      209.21      8.37 o 
  -5   2   4      165.00      169.38      5.40 o 
  -4   2   4      304.67      310.32      6.31 o 
  -3   2   4       34.74       39.29      1.85 o 
  -2   2   4       31.97       24.88      1.40 o 
  -1   2   4      210.55      223.89      3.95 o 
   0   2   4     2943.95     2849.72     36.84 o 
   1   2   4     1057.60     1025.07     21.96 o 
   2   2   4      176.34      166.04      3.52 o 
   3   2   4       22.46       22.04      1.38 o 
   4   2   4      946.34     1045.77     16.43 o 
   5   2   4      139.01      156.18      5.48 o 
   6   2   4       70.39       73.91      2.70 o 
   7   2   4       26.07       18.26      2.19 o 
   8   2   4       92.50       94.27      4.91 o 
   9   2   4        2.42        2.84      1.56 o 
  10   2   4       20.35       11.31      2.41 o 
  11   2   4       40.30       51.63      5.22 o 
  -9   3   4        2.29        4.48      4.04 o 
  -8   3   4       20.31       15.49      7.01 o 
  -7   3   4        7.95        4.63      3.39 o 
  -6   3   4      124.16      135.46      6.58 o 
  -5   3   4       56.95       58.01      3.59 o 
  -4   3   4       67.58       63.31      3.52 o 
  -3   3   4       87.23       93.56      3.56 o 
  -2   3   4        0.77        1.32      1.04 o 
  -1   3   4       46.55       42.54      1.73 o 
   0   3   4     1488.40     1504.00     22.74 o 
   1   3   4      162.57      160.43      7.56 o 
   2   3   4       26.26       23.96      1.43 o 
   3   3   4       55.53       62.90      5.58 o 
   4   3   4      175.49      202.63      4.51 o 
   5   3   4      339.50      335.42      7.48 o 
   6   3   4      378.94      385.66      7.54 o 
   7   3   4       64.75       69.93      4.19 o 
   8   3   4      124.77      116.63      5.42 o 
   9   3   4       81.61       82.64      5.12 o 
  10   3   4       46.34       53.33      4.36 o 
  11   3   4        8.91        4.01      2.06 o 
  -8   4   4        4.36        4.67      2.74 o 
  -7   4   4      127.36      132.70     12.62 o 
  -6   4   4       55.37       66.62      8.25 o 
  -5   4   4      238.68      260.54      7.51 o 
  -4   4   4        3.84        5.28      1.39 o 
  -3   4   4      160.48      176.92      4.62 o 
  -2   4   4       38.60       39.62      2.60 o 
  -1   4   4     1814.52     1920.96     29.28 o 
   0   4   4      749.17      785.30     12.88 o 
   1   4   4      137.99      157.31      4.45 o 
   2   4   4      371.17      383.99      7.23 o 
   3   4   4      442.04      507.62      9.02 o 
   4   4   4       70.53       78.38      2.62 o 
   5   4   4      220.38      124.36      7.80 o 
   6   4   4        0.82        1.01      0.68 o 
   7   4   4       19.56       19.12      2.22 o 
   8   4   4        3.63        2.89      1.34 o 
   9   4   4       39.69       34.44      3.31 o 
  10   4   4        0.01       -0.37      1.34 o 
  11   4   4      137.83      151.34      6.81 o 
  -8   5   4       18.56       15.71      5.78 o 
  -7   5   4       43.79       38.07      7.33 o 
  -6   5   4        0.83       -1.81      2.85 o 
  -5   5   4        6.51        5.34      2.38 o 
  -4   5   4      188.29      183.74     11.09 o 
  -3   5   4      188.60      193.88      5.09 o 
  -2   5   4        5.77        2.53      1.04 o 
  -1   5   4       71.49       67.92      2.37 o 
   0   5   4      446.45      429.35      8.05 o 
   1   5   4      291.72      301.99      7.35 o 
   2   5   4      317.77      360.32     10.20 o 
   3   5   4       32.89       30.81      1.96 o 
   4   5   4        0.75       -0.18      0.60 o 
   5   5   4        0.11        0.57      0.62 o 
   6   5   4      492.89      495.71     13.62 o 
   7   5   4      674.85      681.73     14.96 o 
   8   5   4      188.74      180.64      9.69 o 
   9   5   4       54.25       56.51      4.19 o 
  10   5   4       12.88       10.14      2.69 o 
  11   5   4      220.17      215.41      9.64 o 
  -7   6   4      157.41      157.05     15.06 o 
  -6   6   4       82.33       69.22      9.47 o 
  -5   6   4      167.59      165.45      8.27 o 
  -4   6   4      101.90      116.76     16.12 o 
  -3   6   4       20.88       22.11      2.68 o 
  -2   6   4      863.01      909.20     18.82 o 
  -1   6   4        3.18        3.23      1.13 o 
   0   6   4        1.25       -0.48      0.63 o 
   1   6   4      272.44      278.51      6.01 o 
   2   6   4        1.00        2.35      0.96 o 
   3   6   4       38.22       31.80      2.14 o 
   4   6   4       49.71       46.61      2.59 o 
   5   6   4      421.86      410.92     23.94 o 
   6   6   4      261.81      251.56      6.01 o 
   7   6   4      383.16      381.66     11.45 o 
   8   6   4      138.23      136.01      5.56 o 
   9   6   4       11.11        7.82      1.90 o 
  10   6   4        2.04        1.85      1.58 o 
  11   6   4        1.47        0.83      1.61 o 
  -6   7   4        2.24        1.71      4.44 o 
  -5   7   4        1.44        1.23      3.46 o 
  -4   7   4      187.56      208.77      9.68 o 
  -3   7   4      253.90      254.14     10.28 o 
  -2   7   4       12.44       12.43      2.27 o 
  -1   7   4       50.04       47.48      3.11 o 
   0   7   4        6.99        7.19      1.58 o 
   1   7   4        8.52        5.84      1.71 o 
   2   7   4      164.95      164.61      8.95 o 
   3   7   4        0.36        2.36      0.97 o 
   4   7   4        3.91        4.64      1.15 o 
   5   7   4      593.75      589.55     11.26 o 
   6   7   4      913.09      919.09     16.08 o 
   7   7   4      559.54      563.42     13.30 o 
   8   7   4      196.44      196.25      6.94 o 
   9   7   4        0.45        0.71      1.44 o 
  10   7   4        7.34        9.92      2.21 o 
  11   7   4       19.29       20.47      3.13 o 
  -5   8   4        2.99        1.45      2.76 o 
  -4   8   4        5.48        7.13      4.29 o 
  -3   8   4      149.62      140.77      8.47 o 
  -2   8   4      137.69      143.85      6.33 o 
  -1   8   4      113.12      120.92      9.82 o 
   0   8   4       11.36       11.75      2.01 o 
   1   8   4       78.55       84.06      5.96 o 
   2   8   4      277.96      258.63      7.62 o 
   3   8   4       16.25       25.61      2.54 o 
   4   8   4        0.65        1.74      0.95 o 
   5   8   4      731.38      708.49     13.33 o 
   6   8   4      426.17      431.72      9.33 o 
   7   8   4       33.96       31.93      3.06 o 
   8   8   4       76.33       79.23      4.98 o 
   9   8   4       12.17       14.74      2.43 o 
  10   8   4       67.58       74.08      7.78 o 
  11   8   4       81.55       76.03      5.48 o 
  -4   9   4        6.42        6.16      3.32 o 
  -3   9   4        5.97        8.95      3.21 o 
  -2   9   4      123.99      120.53      6.40 o 
  -1   9   4       67.83       67.63      5.04 o 
   0   9   4      392.64      387.89     10.49 o 
   1   9   4      219.48      220.57      9.31 o 
   2   9   4        2.65        1.38      2.41 o 
   3   9   4        3.43        5.06      1.56 o 
   4   9   4      118.53      127.69      5.15 o 
   5   9   4        7.34       10.19      1.84 o 
   6   9   4       14.67       12.75      2.42 o 
   7   9   4      156.68      160.35      6.27 o 
   8   9   4       48.69       41.53      3.65 o 
   9   9   4        1.52        2.23      1.65 o 
  10   9   4        6.75        5.53      2.04 o 
  -3  10   4        1.32        2.30      3.06 o 
  -2  10   4        0.00       -2.16      2.37 o 
  -1  10   4       53.26       54.92      4.84 o 
   0  10   4      139.55      149.00      6.43 o 
   1  10   4       16.98       21.63      2.99 o 
   2  10   4        0.69        0.95      1.91 o 
   3  10   4       32.71       31.57      4.18 o 
   4  10   4      137.65      153.18     12.71 o 
   5  10   4       69.34       61.75      3.76 o 
   6  10   4       41.67       40.60      3.36 o 
   7  10   4        2.17        3.73      3.19 o 
   8  10   4       55.91       61.10      4.51 o 
   9  10   4        8.46        7.51      2.11 o 
  10  10   4        9.78       16.45      2.87 o 
  -1  11   4        9.29        6.23      3.31 o 
   0  11   4       51.98       43.97      4.57 o 
   1  11   4       32.48       37.23      4.76 o 
   2  11   4        1.63        7.10      2.11 o 
   3  11   4       71.74       85.41      7.22 o 
   4  11   4        1.16        2.60      2.21 o 
   5  11   4        0.13       -1.13      2.62 o 
   6  11   4       34.15       34.34      3.10 o 
   7  11   4       41.06       36.18      3.60 o 
   8  11   4       21.04       20.23      4.44 o 
   9  11   4       58.72       58.85      4.66 o 
   1  12   4       13.71        8.98      2.54 o 
   2  12   4       88.10       98.51      9.55 o 
   3  12   4        2.82        0.16      2.22 o 
   4  12   4        2.27        4.11      2.64 o 
   5  12   4        8.12       14.07      3.50 o 
   6  12   4       90.98       99.05     16.38 o 
   7  12   4       22.70       23.90      4.83 o 
  -5 -11   5       17.58       21.40      4.27 o 
  -4 -11   5       22.29       21.98      3.65 o 
  -3 -11   5       31.70       27.79      4.79 o 
  -2 -11   5        3.42        4.17      3.02 o 
  -1 -11   5        6.97        8.74      3.40 o 
   0 -11   5       39.47       36.17      4.60 o 
  -7 -10   5      222.97      262.27      9.88 o 
  -6 -10   5        0.00       -0.43      1.92 o 
  -5 -10   5       10.13       10.35      2.29 o 
  -4 -10   5      177.94      176.67     10.10 o 
  -3 -10   5       12.97        9.08      2.47 o 
  -2 -10   5       13.95       13.35      3.71 o 
  -1 -10   5        1.12        2.46      2.29 o 
   0 -10   5      175.38      181.56      8.18 o 
   1 -10   5        9.53        2.46      2.33 o 
   2 -10   5        5.11        6.73      3.11 o 
  -8  -9   5        0.08        3.68      3.52 o 
  -7  -9   5       54.33       52.94      5.73 o 
  -6  -9   5       78.49       97.20      7.57 o 
  -5  -9   5        4.96        5.29      1.72 o 
  -4  -9   5        5.54        4.83      1.81 o 
  -3  -9   5       85.86       88.97      5.94 o 
  -2  -9   5        0.91        2.87      2.12 o 
  -1  -9   5       55.01       50.77      5.62 o 
   0  -9   5       89.43       92.84      7.81 o 
   1  -9   5      251.66      254.46      9.47 o 
   2  -9   5      119.86      125.64      7.59 o 
   3  -9   5        4.82        0.29      2.52 o 
   4  -9   5        2.52       -2.14      2.14 o 
  -9  -8   5       31.27       52.94      8.61 o 
  -8  -8   5       22.21       25.64      5.96 o 
  -7  -8   5       23.15       15.57      7.93 o 
  -6  -8   5        0.44       -0.85      1.28 o 
  -5  -8   5        0.82        2.55      1.05 o 
  -4  -8   5       26.60       28.12      3.92 o 
  -3  -8   5      113.85      120.62      5.20 o 
  -2  -8   5       14.19        8.88      2.60 o 
  -1  -8   5      184.55      194.60     12.97 o 
   0  -8   5        3.96        6.91      2.39 o 
   1  -8   5       55.32       52.36      4.65 o 
   2  -8   5        8.93        7.32      4.24 o 
   3  -8   5       16.27       10.86      2.90 o 
   4  -8   5        0.10       -1.19      2.03 o 
   5  -8   5       43.08       41.99      4.84 o 
  -9  -7   5       19.99       19.60      5.82 o 
  -8  -7   5       57.03       55.74      5.64 o 
  -7  -7   5       50.02       50.28      5.09 o 
  -6  -7   5       81.42       74.92      5.43 o 
  -5  -7   5       51.55       41.40      2.70 o 
  -4  -7   5       65.77       58.92      2.85 o 
  -3  -7   5      220.81      213.26      5.42 o 
  -2  -7   5      512.56      486.69     12.57 o 
  -1  -7   5        0.02       -1.21      1.21 o 
   0  -7   5       23.73       20.99      3.52 o 
   1  -7   5        6.07        7.62      2.18 o 
   2  -7   5       79.18       57.30      4.62 o 
   3  -7   5       27.16       29.86      3.70 o 
   4  -7   5       24.63       16.63      3.13 o 
   5  -7   5       24.12       23.92      5.05 o 
   6  -7   5        9.43       10.13      2.95 o 
  -9  -6   5        1.00        1.15      3.16 o 
  -8  -6   5        4.33        1.80      1.87 o 
  -7  -6   5       98.54      100.84      7.08 o 
  -6  -6   5      229.43      210.89      7.34 o 
  -5  -6   5       65.51       68.78      3.55 o 
  -4  -6   5      122.13      124.44      3.83 o 
  -3  -6   5        2.40        2.73      0.96 o 
  -2  -6   5        0.02        0.31      0.83 o 
  -1  -6   5       90.80       97.81      7.07 o 
   0  -6   5       18.01       22.27      6.34 o 
   1  -6   5       13.34        8.08      2.15 o 
   2  -6   5        0.39        0.86      1.71 o 
   3  -6   5       79.72       69.03      5.67 o 
   4  -6   5       33.57       44.72      4.16 o 
   5  -6   5        0.71        1.27      1.73 o 
   6  -6   5        1.56        1.22      2.06 o 
   7  -6   5       41.39       42.41      5.73 o 
 -10  -5   5       13.86       10.35      2.07 o 
  -9  -5   5      124.36      159.32      8.17 o 
  -8  -5   5      149.66      124.87     18.17 o 
  -7  -5   5        2.06        1.01      1.50 o 
  -6  -5   5       39.33       31.58      2.91 o 
  -5  -5   5       12.88       11.44      1.36 o 
  -4  -5   5      263.08      264.80      5.72 o 
  -3  -5   5     1127.62     1079.64     15.02 o 
  -2  -5   5     1063.68     1095.76     16.57 o 
  -1  -5   5       12.25       11.66      1.64 o 
   0  -5   5      134.66      118.78     16.41 o 
   1  -5   5        1.20        0.97      1.04 o 
   2  -5   5       89.78       94.50      3.86 o 
   3  -5   5       23.97       17.88      2.58 o 
   4  -5   5      216.14      207.54      7.33 o 
   5  -5   5       16.06       15.40      2.70 o 
   6  -5   5       14.81       13.58      2.72 o 
   7  -5   5       57.97       61.14      6.18 o 
   8  -5   5       86.14      102.92      8.35 o 
 -10  -4   5      103.00       96.33      6.48 o 
  -9  -4   5      120.60      123.60      8.48 o 
  -8  -4   5       10.42       12.58      2.86 o 
  -7  -4   5      216.94      190.12      7.95 o 
  -6  -4   5        0.84        2.08      1.52 o 
  -5  -4   5      555.78      530.26     10.35 o 
  -4  -4   5      275.25      277.34      6.45 o 
  -3  -4   5      211.48      211.48      4.29 o 
  -2  -4   5      102.91      105.70      3.41 o 
  -1  -4   5      202.13      201.94      4.92 o 
   0  -4   5       29.91       28.32      2.45 o 
   1  -4   5      749.64      743.63     14.95 o 
   2  -4   5      201.09      190.72      6.20 o 
   3  -4   5      103.57      116.61      5.88 o 
   4  -4   5      253.22      268.23      8.05 o 
   5  -4   5      373.00      402.66     10.71 o 
   6  -4   5       63.74       66.44      4.70 o 
   7  -4   5        0.07       -0.12      2.23 o 
   8  -4   5       49.53       36.21      5.07 o 
   9  -4   5        6.64       11.09      3.71 o 
 -10  -3   5        2.33        2.93      2.01 o 
  -9  -3   5       52.14       60.53      7.36 o 
  -8  -3   5       32.26       37.35      3.20 o 
  -7  -3   5      300.76      277.06      7.74 o 
  -6  -3   5      307.71      308.17      7.84 o 
  -5  -3   5     1092.23     1148.74     14.73 o 
  -4  -3   5      370.40      415.31      6.80 o 
  -3  -3   5        3.08        4.72      0.82 o 
  -2  -3   5      454.71      478.76      7.27 o 
  -1  -3   5        9.13        4.51      0.80 o 
   0  -3   5      254.94      242.72      5.61 o 
   1  -3   5     1097.87     1098.83     17.86 o 
   2  -3   5        8.94        8.51      2.28 o 
   3  -3   5       10.50        9.30      1.97 o 
   4  -3   5      281.86      302.36     15.88 o 
   5  -3   5       82.28       71.92      4.38 o 
   6  -3   5        0.23       -0.36      1.36 o 
   7  -3   5       34.42       32.50      4.20 o 
   8  -3   5        4.72        5.00      2.73 o 
   9  -3   5        1.34       -2.36      2.36 o 
 -10  -2   5        9.84        9.34      3.21 o 
  -9  -2   5       19.44       22.16      3.46 o 
  -8  -2   5      203.85      197.37      6.91 o 
  -7  -2   5        4.49        0.94      1.01 o 
  -6  -2   5       64.41       66.16      3.53 o 
  -5  -2   5      365.12      336.86      6.52 o 
  -4  -2   5       72.66       61.63      4.87 o 
  -3  -2   5       58.83       71.38      2.52 o 
  -2  -2   5        4.82        6.33      0.72 o 
  -1  -2   5       13.18       12.75      0.85 o 
   0  -2   5      117.29      135.59      3.20 o 
   1  -2   5      262.79      279.89      5.06 o 
   2  -2   5        0.03       -0.34      0.52 o 
   3  -2   5      397.70      429.55      7.47 o 
   4  -2   5      714.09      711.28     12.62 o 
   5  -2   5      153.85      156.90      4.68 o 
   6  -2   5      103.40      103.00      4.44 o 
   7  -2   5       76.42       76.00      5.88 o 
   8  -2   5        0.00       -0.32      1.95 o 
   9  -2   5       55.95       66.85      6.27 o 
  10  -2   5       83.52       69.23      8.54 o 
 -10  -1   5       59.79       63.15      6.22 o 
  -9  -1   5       50.21       39.90      7.40 o 
  -8  -1   5      165.15      164.30      6.48 o 
  -7  -1   5       27.71       22.39      2.57 o 
  -6  -1   5       20.21       16.43      2.03 o 
  -5  -1   5       46.57       57.58      3.19 o 
  -4  -1   5      417.73      465.10      8.15 o 
  -3  -1   5       42.14       35.43      1.31 o 
  -2  -1   5      474.73      473.10      7.21 o 
  -1  -1   5       40.32       39.55      1.93 o 
   0  -1   5     1224.77     1283.19     15.89 o 
   1  -1   5      935.75     1032.22     22.91 o 
   2  -1   5      311.39      317.18      4.98 o 
   3  -1   5      991.28     1092.74     15.58 o 
   4  -1   5      157.15      176.91      4.04 o 
   5  -1   5      714.19      746.73     13.04 o 
   6  -1   5      546.40      576.34      9.86 o 
   7  -1   5      184.19      179.48      7.86 o 
   8  -1   5       19.65       12.88      2.95 o 
   9  -1   5        8.25        7.73      2.76 o 
  10  -1   5        0.05        0.94      2.41 o 
  -9   0   5        3.89        2.53      2.25 o 
  -8   0   5       65.43       66.40      4.73 o 
  -7   0   5      104.45      106.28      6.68 o 
  -6   0   5        0.01        0.70      1.33 o 
  -5   0   5        6.88       11.51      1.67 o 
  -4   0   5       45.50       42.89      3.40 o 
  -3   0   5      318.42      334.78      6.57 o 
  -2   0   5     1947.43     2025.96     29.93 o 
  -1   0   5      354.12      393.11      6.02 o 
   0   0   5       22.38       33.98      1.58 o 
   1   0   5      615.57      613.65     10.02 o 
   2   0   5      198.81      199.04      3.71 o 
   3   0   5      456.99      420.50      6.85 o 
   4   0   5       25.36       22.14      1.47 o 
   5   0   5      782.44      806.34     13.60 o 
   6   0   5        8.60        7.24      1.10 o 
   7   0   5        3.12        4.32      2.09 o 
   8   0   5      105.48      121.52      5.68 o 
   9   0   5        1.29        1.82      1.95 o 
  10   0   5        2.37        4.52      4.45 o 
  -9   1   5       19.15       19.65      3.83 o 
  -8   1   5      361.24      375.38     12.60 o 
  -7   1   5       45.68       39.95      4.34 o 
  -6   1   5      400.67      378.75     12.33 o 
  -5   1   5        6.44        6.00      1.41 o 
  -4   1   5      265.78      280.71     13.34 o 
  -3   1   5       33.23       41.26      2.21 o 
  -2   1   5       75.30       58.48      2.18 o 
  -1   1   5      776.99      750.51     10.72 o 
   0   1   5        0.02       -0.25      0.35 o 
   1   1   5       95.13       94.61      2.93 o 
   2   1   5        3.28        4.34      0.63 o 
   3   1   5       89.47      103.22      2.81 o 
   4   1   5       81.93       79.08      3.54 o 
   5   1   5       38.95       30.02      2.17 o 
   6   1   5      110.59      115.34      4.04 o 
   7   1   5      272.57      261.61      7.72 o 
   8   1   5      294.66      258.96      8.14 o 
   9   1   5       77.33       74.12      6.07 o 
  10   1   5       34.17       36.71      3.89 o 
  11   1   5        5.25        4.50      2.81 o 
  -9   2   5        1.34        1.93      2.53 o 
  -8   2   5       20.55       21.83      3.78 o 
  -7   2   5       90.16      104.28      7.14 o 
  -6   2   5      139.36      153.71      7.15 o 
  -5   2   5       95.98      101.55      6.22 o 
  -4   2   5        3.43        3.01      1.15 o 
  -3   2   5       33.03       35.55      2.54 o 
  -2   2   5      513.67      527.52     10.93 o 
  -1   2   5     1802.39     1909.48     25.35 o 
   0   2   5      384.97      363.99      5.85 o 
   1   2   5      138.17      154.57      4.82 o 
   2   2   5       88.92      114.55      2.84 o 
   3   2   5      216.98      233.99      4.83 o 
   4   2   5      187.44      188.17      7.96 o 
   5   2   5       64.74       52.05      3.03 o 
   6   2   5       31.74       29.26      3.02 o 
   7   2   5        1.36       -0.93      0.96 o 
   8   2   5       94.00       90.14      6.39 o 
   9   2   5       13.21       14.56      2.41 o 
  10   2   5       16.11       15.74      2.64 o 
  11   2   5        5.01        1.66      2.09 o 
  -8   3   5       27.83       35.03      4.85 o 
  -7   3   5      193.93      188.51     15.96 o 
  -6   3   5        7.24        6.26      2.70 o 
  -5   3   5       66.21       68.94      4.09 o 
  -4   3   5       44.76       51.07      5.31 o 
  -3   3   5       66.29       74.25      3.76 o 
  -2   3   5       90.76       87.84      2.95 o 
  -1   3   5        8.82        9.51      0.94 o 
   0   3   5      823.86      857.82     13.87 o 
   1   3   5       64.07       61.22      2.48 o 
   2   3   5        9.47       17.89      1.32 o 
   3   3   5      415.84      431.73      7.85 o 
   4   3   5     1532.30     1639.02     24.98 o 
   5   3   5       15.41       17.35      1.50 o 
   6   3   5       26.21       29.50      4.11 o 
   7   3   5      130.97      136.58      5.13 o 
   8   3   5      101.63       97.75      4.99 o 
   9   3   5       22.12       16.55      2.50 o 
  10   3   5        4.22        5.76      2.00 o 
  11   3   5        1.88        1.63      1.87 o 
  -8   4   5       13.73        6.83      4.72 o 
  -7   4   5       12.38       10.00      4.42 o 
  -6   4   5      213.01      235.89      9.42 o 
  -5   4   5       46.20       47.46      3.51 o 
  -4   4   5      206.09      216.74      6.59 o 
  -3   4   5        0.60        1.91      1.12 o 
  -2   4   5        0.06        1.05      0.95 o 
  -1   4   5     1885.92     1985.26     24.62 o 
   0   4   5     2762.21     2862.71     37.83 o 
   1   4   5     2104.81     2245.67     38.79 o 
   2   4   5      498.63      580.55     10.15 o 
   3   4   5     3281.39     3400.57     49.59 o 
   4   4   5        3.96        3.82      0.87 o 
   5   4   5       66.63       66.95      3.16 o 
   6   4   5      292.77      283.20      7.10 o 
   7   4   5      106.89      101.98      4.41 o 
   8   4   5       88.96       81.94      4.87 o 
   9   4   5      138.62      131.18      5.69 o 
  10   4   5        0.06       -0.06      1.41 o 
  11   4   5       51.16       52.27      6.40 o 
  -7   5   5       22.28       22.06      6.16 o 
  -6   5   5        1.78        1.70      3.42 o 
  -5   5   5       79.01       89.93     12.03 o 
  -4   5   5      116.65      110.44     16.16 o 
  -3   5   5      145.97      153.28      5.36 o 
  -2   5   5      421.20      436.49      8.70 o 
  -1   5   5       80.98       85.66      2.78 o 
   0   5   5      236.09      255.18     12.14 o 
   1   5   5      617.05      603.09     12.56 o 
   2   5   5       95.12       92.62      5.17 o 
   3   5   5      109.61      107.76      3.38 o 
   4   5   5       58.87       55.96      3.15 o 
   5   5   5        0.02       -0.65      0.65 o 
   6   5   5        0.05       -0.05      0.69 o 
   7   5   5      130.10      138.26      6.10 o 
   8   5   5        9.33        9.60      1.97 o 
   9   5   5       22.48       17.68      2.57 o 
  10   5   5      121.38      116.77      6.89 o 
  11   5   5        2.86        4.06      1.97 o 
  -7   6   5       50.05       53.55      9.01 o 
  -6   6   5       17.89        8.10      4.87 o 
  -5   6   5        7.56        7.11      4.15 o 
  -4   6   5      163.06      153.20     11.60 o 
  -3   6   5       31.00       36.28      4.26 o 
  -2   6   5      130.25      145.62      5.49 o 
  -1   6   5        6.94        6.00      1.69 o 
   0   6   5       64.72       62.11      3.09 o 
   1   6   5      132.01      128.36      8.63 o 
   2   6   5       10.17        9.19      1.52 o 
   3   6   5        2.04        3.19      0.95 o 
   4   6   5      116.28      102.90      3.51 o 
   5   6   5      408.11      400.56     11.57 o 
   6   6   5      246.58      251.62      6.13 o 
   7   6   5       12.28       12.69      2.06 o 
   8   6   5      108.53      112.99      5.08 o 
   9   6   5       44.07       49.21      4.08 o 
  10   6   5       38.43       36.59      3.73 o 
  11   6   5        1.87        4.45      2.06 o 
  -6   7   5        0.60        0.92      4.54 o 
  -5   7   5       16.56       18.22      4.29 o 
  -4   7   5        2.22       -0.32      2.13 o 
  -3   7   5       81.03       81.97      8.89 o 
  -2   7   5       38.42       34.29      3.81 o 
  -1   7   5       28.43       24.04      2.36 o 
   0   7   5      336.32      357.63      9.69 o 
   1   7   5        3.97        3.74      1.28 o 
   2   7   5       47.91       45.85      3.26 o 
   3   7   5        2.77        5.74      1.39 o 
   4   7   5      441.21      422.96      8.92 o 
   5   7   5       65.42       67.20      3.44 o 
   6   7   5      602.46      636.92     12.17 o 
   7   7   5      814.05      817.12     17.71 o 
   8   7   5       79.29       76.24      5.84 o 
   9   7   5      100.46      104.96      5.97 o 
  10   7   5       29.98       25.64      3.31 o 
  11   7   5       10.66        9.42      2.47 o 
  -5   8   5        0.35       -2.19      2.59 o 
  -4   8   5        2.03        1.75      2.71 o 
  -3   8   5        0.54        1.36      2.35 o 
  -2   8   5        8.49       10.59      3.15 o 
  -1   8   5       41.87       40.69      3.89 o 
   0   8   5      169.78      154.78      9.50 o 
   1   8   5        5.51        4.25      3.97 o 
   2   8   5        0.50        1.34      1.19 o 
   3   8   5      956.53      943.86     19.38 o 
   4   8   5        3.68        5.38      1.34 o 
   5   8   5       10.12        9.32      1.56 o 
   6   8   5        3.69        3.97      1.54 o 
   7   8   5      168.96      160.49      7.40 o 
   8   8   5       42.59       46.94      3.87 o 
   9   8   5      133.20      125.94      6.24 o 
  10   8   5        5.77        3.25      2.21 o 
  11   8   5       69.48       74.34      9.54 o 
  -4   9   5        2.35        2.16      2.98 o 
  -3   9   5       34.99       37.80      5.40 o 
  -2   9   5       10.05       10.28      3.36 o 
  -1   9   5      103.09       86.12      5.64 o 
   0   9   5       34.09       39.19      3.29 o 
   1   9   5        3.59        4.14      1.98 o 
   2   9   5       46.63       43.26      4.54 o 
   3   9   5       28.53       26.64      2.84 o 
   4   9   5       16.15       13.07      2.13 o 
   5   9   5      404.03      393.91      9.13 o 
   6   9   5       16.35       19.65      3.45 o 
   7   9   5       80.70       84.65      5.23 o 
   8   9   5       50.81       56.68      4.39 o 
   9   9   5      104.61      119.38      7.54 o 
  10   9   5       23.19       14.51      2.68 o 
  -3  10   5      123.61      132.55      9.94 o 
  -2  10   5       79.46       89.31     12.80 o 
  -1  10   5       56.57       62.92      9.64 o 
   0  10   5      250.76      262.19      7.96 o 
   1  10   5       60.28       50.20      4.31 o 
   2  10   5        0.09       -0.43      1.70 o 
   3  10   5       42.42       41.67      4.76 o 
   4  10   5        0.08        0.57      1.27 o 
   5  10   5        3.44        2.51      1.42 o 
   6  10   5        5.23        3.89      1.57 o 
   7  10   5       72.39       69.95      6.63 o 
   8  10   5        7.37        8.70      2.12 o 
   9  10   5       13.11       17.99      2.88 o 
  10  10   5       54.94       66.73      7.11 o 
  -1  11   5       73.54       60.77     13.59 o 
   0  11   5        0.15        0.80      2.51 o 
   1  11   5       14.64        9.07      2.61 o 
   2  11   5        6.07        2.28      3.18 o 
   3  11   5      101.39      102.70      7.88 o 
   4  11   5        2.49        1.65      1.98 o 
   5  11   5       48.42       57.35      7.21 o 
   6  11   5       69.80       71.15      6.90 o 
   7  11   5       30.67       42.01      4.02 o 
   8  11   5        5.04        0.40      1.61 o 
   9  11   5       13.52       16.27      2.77 o 
   1  12   5        0.37        0.79      1.90 o 
   2  12   5        1.70        3.61      2.17 o 
   3  12   5       55.54       55.42     18.80 o 
   4  12   5        7.15        8.36      5.12 o 
   5  12   5       87.18      128.66     13.94 o 
   6  12   5        3.02        0.84      2.34 o 
   7  12   5       28.23       23.58      3.39 o 
  -6 -10   6       28.23       44.59      9.66 o 
  -5 -10   6        6.41        7.95      2.28 o 
  -4 -10   6       10.18        8.81      2.55 o 
  -3 -10   6        0.29        0.29      2.23 o 
  -2 -10   6        1.65        3.24      2.48 o 
  -1 -10   6       58.29       71.65      7.23 o 
   0 -10   6       14.77       20.17      3.66 o 
   1 -10   6      235.24      231.38     11.97 o 
  -7  -9   6        0.40        0.74      3.09 o 
  -6  -9   6      186.23      197.05      7.96 o 
  -5  -9   6       22.95       28.98      2.78 o 
  -4  -9   6        0.06        0.18      1.36 o 
  -3  -9   6       66.67       72.94      8.27 o 
  -2  -9   6       21.61       26.93      4.35 o 
  -1  -9   6       67.33       74.34      7.00 o 
   0  -9   6       12.26        8.48      3.11 o 
   1  -9   6      113.91      106.18      6.85 o 
   2  -9   6        0.39       -0.66      3.03 o 
   3  -9   6       84.05       84.71      6.55 o 
  -8  -8   6       98.25      111.69      8.32 o 
  -7  -8   6       71.00       81.36      9.87 o 
  -6  -8   6        0.15        0.57      1.45 o 
  -5  -8   6       75.94       70.21      3.43 o 
  -4  -8   6        0.48        0.19      1.15 o 
  -3  -8   6      144.01      121.04      6.31 o 
  -2  -8   6       28.34       27.46      4.11 o 
  -1  -8   6       29.93       33.99      4.72 o 
   0  -8   6       10.56        6.50      2.68 o 
   1  -8   6       75.02       60.70      4.94 o 
   2  -8   6       32.65       24.99      3.63 o 
   3  -8   6      146.86      155.39      8.03 o 
   4  -8   6      128.01      128.77      7.70 o 
   5  -8   6      130.69      134.29     11.35 o 
  -9  -7   6       16.11       25.98      6.41 o 
  -8  -7   6        1.79        3.26      3.29 o 
  -7  -7   6       87.36       83.57      6.68 o 
  -6  -7   6        0.31       -0.21      1.56 o 
  -5  -7   6       16.32       13.05      1.58 o 
  -4  -7   6      262.11      252.82      5.68 o 
  -3  -7   6      404.70      408.23      7.70 o 
  -2  -7   6        3.47        5.18      2.20 o 
  -1  -7   6       19.06       23.92      3.70 o 
   0  -7   6      121.41      114.03      7.94 o 
   1  -7   6       55.00       42.72      4.96 o 
   2  -7   6       44.14       48.75      4.40 o 
   3  -7   6       82.04       80.67      5.63 o 
   4  -7   6       93.07       84.65      8.69 o 
   5  -7   6       55.31       50.38      4.90 o 
   6  -7   6       27.10       26.16      4.04 o 
  -9  -6   6        7.87        6.30      2.97 o 
  -8  -6   6       38.24       45.82      5.24 o 
  -7  -6   6        0.02       -1.37      1.45 o 
  -6  -6   6       42.46       36.49      4.23 o 
  -5  -6   6       18.94       22.81      1.85 o 
  -4  -6   6      262.38      237.11      6.36 o 
  -3  -6   6      263.83      282.87      5.81 o 
  -2  -6   6        9.19        8.87      1.39 o 
  -1  -6   6      227.05      233.18      7.27 o 
   0  -6   6       20.37       14.41      2.09 o 
   1  -6   6      503.02      462.25     11.94 o 
   2  -6   6      107.57      120.87      6.13 o 
   3  -6   6       27.19       33.45      3.62 o 
   4  -6   6        3.22        6.06      2.96 o 
   5  -6   6        3.02        8.67      2.84 o 
   6  -6   6        3.97        7.93      2.67 o 
   7  -6   6        2.38        5.49      3.40 o 
  -9  -5   6        1.56       -1.21      2.08 o 
  -8  -5   6        5.48       11.86      3.88 o 
  -7  -5   6       22.83       26.94      3.92 o 
  -6  -5   6      761.92      738.08     20.43 o 
  -5  -5   6      343.80      333.28      6.90 o 
  -4  -5   6      214.85      204.27      4.56 o 
  -3  -5   6      314.86      313.59      5.95 o 
  -2  -5   6      675.73      681.27     11.42 o 
  -1  -5   6      117.04      116.08      4.13 o 
   0  -5   6      670.09      673.60     14.79 o 
   1  -5   6       40.85       40.75      2.72 o 
   2  -5   6      579.61      582.15     11.54 o 
   3  -5   6       72.09       76.88      4.85 o 
   4  -5   6       54.26       52.74      4.22 o 
   5  -5   6       17.50       14.85      2.76 o 
   6  -5   6       21.97       24.01      3.26 o 
   7  -5   6      111.28      113.96      8.43 o 
   8  -5   6       12.76       15.11      4.14 o 
  -9  -4   6       71.94       73.67      4.81 o 
  -8  -4   6        9.27        9.14      1.55 o 
  -7  -4   6      532.57      525.74     11.28 o 
  -6  -4   6        9.05        6.06      2.01 o 
  -5  -4   6       64.79       80.13      5.11 o 
  -4  -4   6        8.42        8.97      1.23 o 
  -3  -4   6      269.34      271.95      5.17 o 
  -2  -4   6      227.57      224.21      4.96 o 
  -1  -4   6      132.58      118.66      3.41 o 
   0  -4   6      215.90      201.52      5.42 o 
   1  -4   6        5.23        2.78      1.01 o 
   2  -4   6      136.24      139.28      4.44 o 
   3  -4   6        9.79        8.25      1.92 o 
   4  -4   6      530.26      497.60     12.23 o 
   5  -4   6        0.32       -1.22      2.65 o 
   6  -4   6       66.59       62.89      4.21 o 
   7  -4   6       67.04       74.08      6.55 o 
   8  -4   6       20.86       27.71      4.53 o 
  -9  -3   6      263.63      253.17      8.14 o 
  -8  -3   6        3.13        1.37      1.34 o 
  -7  -3   6       11.38       13.93      3.16 o 
  -6  -3   6       62.63       66.73      3.28 o 
  -5  -3   6      433.51      439.67      7.15 o 
  -4  -3   6        6.59       10.77      1.79 o 
  -3  -3   6      449.96      429.52      8.45 o 
  -2  -3   6        0.05       -0.28      0.53 o 
  -1  -3   6       13.99       10.31      1.14 o 
   0  -3   6      823.37      844.77     14.77 o 
   1  -3   6        5.58        8.16      1.17 o 
   2  -3   6        8.40       10.73      1.50 o 
   3  -3   6       59.52       49.99      3.87 o 
   4  -3   6     1318.79     1346.41     22.52 o 
   5  -3   6        4.26        5.27      1.48 o 
   6  -3   6      166.90      158.47      5.28 o 
   7  -3   6        4.24        4.31      3.56 o 
   8  -3   6       33.04       34.62      4.61 o 
   9  -3   6        3.02        5.19      2.98 o 
  -9  -2   6        2.11        2.01      2.06 o 
  -8  -2   6      169.58      171.84      8.07 o 
  -7  -2   6        0.00       -0.95      0.95 o 
  -6  -2   6        1.05        0.89      0.93 o 
  -5  -2   6      377.71      354.64      7.35 o 
  -4  -2   6      553.62      504.26     24.64 o 
  -3  -2   6       50.01       52.12      1.65 o 
  -2  -2   6        2.70        0.94      0.52 o 
  -1  -2   6        0.77        0.89      0.47 o 
   0  -2   6        6.60        1.33      0.59 o 
   1  -2   6        0.13        0.92      0.59 o 
   2  -2   6       93.25       91.55      2.45 o 
   3  -2   6       76.77       84.00      3.15 o 
   4  -2   6      256.20      231.76      5.77 o 
   5  -2   6     1762.04     1796.45     28.78 o 
   6  -2   6        1.71        1.44      1.11 o 
   7  -2   6       80.26       76.06      7.65 o 
   8  -2   6       79.47       81.29      6.59 o 
   9  -2   6       21.63       17.30      3.77 o 
  10  -2   6        8.50       11.39      5.08 o 
  -9  -1   6       14.07       12.93      3.60 o 
  -8  -1   6      136.71      136.42      5.85 o 
  -7  -1   6       22.96       25.19      2.74 o 
  -6  -1   6      206.72      228.52      9.05 o 
  -5  -1   6       20.75       17.39      2.04 o 
  -4  -1   6      444.80      445.75      9.53 o 
  -3  -1   6       79.26       96.13      3.33 o 
  -2  -1   6      287.67      287.69      4.96 o 
  -1  -1   6      776.08      812.94     11.60 o 
   0  -1   6       55.48       56.31      2.83 o 
   1  -1   6     2394.82     2533.13     37.60 o 
   2  -1   6      527.43      549.90      7.81 o 
   3  -1   6      424.58      415.00      7.18 o 
   4  -1   6        3.74        9.45      1.35 o 
   5  -1   6      459.09      434.29      8.71 o 
   6  -1   6      189.77      194.06      5.31 o 
   7  -1   6       61.28       68.79      5.46 o 
   8  -1   6        2.17        2.87      3.78 o 
   9  -1   6       10.90       14.48      4.70 o 
  10  -1   6        4.81        5.03      3.02 o 
  -9   0   6        7.59       13.82      6.89 o 
  -8   0   6       31.12       32.77      3.67 o 
  -7   0   6       35.35       39.48      5.83 o 
  -6   0   6       19.66       16.61      4.41 o 
  -5   0   6       64.77       65.35      3.81 o 
  -4   0   6      281.97      293.13      7.59 o 
  -3   0   6       68.13       83.19      5.24 o 
  -2   0   6      695.51      659.20     27.16 o 
  -1   0   6     1496.34     1655.83     22.11 o 
   0   0   6     2488.81     2691.29     45.24 o 
   1   0   6      431.48      467.16      8.21 o 
   2   0   6     1093.62     1104.56     20.24 o 
   3   0   6      297.56      321.96      5.72 o 
   4   0   6      435.31      447.48      7.60 o 
   5   0   6      385.40      399.59      9.59 o 
   6   0   6      227.37      218.86      6.23 o 
   7   0   6      287.30      296.75      8.71 o 
   8   0   6       72.27       78.76      8.55 o 
   9   0   6       98.54       86.22      8.16 o 
  10   0   6       11.31       20.34      4.01 o 
  -9   1   6       67.14       89.81      7.54 o 
  -8   1   6      251.42      254.36      8.66 o 
  -7   1   6       58.39       55.89      5.30 o 
  -6   1   6       53.96       59.59      5.03 o 
  -5   1   6       17.51       18.94      2.41 o 
  -4   1   6        1.81        1.99      1.09 o 
  -3   1   6        2.40        6.92      1.30 o 
  -2   1   6      353.50      345.25      6.03 o 
  -1   1   6       33.24       23.13      1.35 o 
   0   1   6       17.81       32.71      1.19 o 
   1   1   6       33.25       36.15      2.39 o 
   2   1   6        3.05        6.66      0.75 o 
   3   1   6        8.64        7.85      0.95 o 
   4   1   6        9.81       15.64      1.37 o 
   5   1   6       33.29       28.06      1.97 o 
   6   1   6       49.47       45.29      3.91 o 
   7   1   6        6.61       12.92      2.55 o 
   8   1   6       45.61       40.99      3.56 o 
   9   1   6       17.79       19.19      3.49 o 
  10   1   6       21.40       27.09      5.81 o 
  11   1   6      197.76      194.10     10.10 o 
  -8   2   6       26.05       27.24      3.46 o 
  -7   2   6      136.35      151.42      7.73 o 
  -6   2   6       33.67       25.34      4.26 o 
  -5   2   6       23.73       18.18      2.69 o 
  -4   2   6        6.07        5.97      1.50 o 
  -3   2   6      254.21      278.71      7.26 o 
  -2   2   6      532.22      537.56      9.79 o 
  -1   2   6       80.54       75.44      3.13 o 
   0   2   6       28.46       35.15      1.66 o 
   1   2   6      525.03      545.45     10.86 o 
   2   2   6       13.42       17.94      2.20 o 
   3   2   6      808.28      878.39     14.17 o 
   4   2   6        4.71        4.76      1.07 o 
   5   2   6      115.08      120.59      3.57 o 
   6   2   6       15.48       18.76      1.93 o 
   7   2   6       54.98       48.14      3.53 o 
   8   2   6       94.41       74.88      4.70 o 
   9   2   6       86.61       73.96      7.86 o 
  10   2   6        5.83        7.35      2.33 o 
  11   2   6        0.61       -0.12      2.41 o 
  -8   3   6      252.16      284.71     17.27 o 
  -7   3   6       31.08       21.28      3.64 o 
  -6   3   6       12.68       16.52      2.95 o 
  -5   3   6      160.63      158.18      5.88 o 
  -4   3   6       51.84       48.18      3.35 o 
  -3   3   6       41.59       43.90      3.68 o 
  -2   3   6      104.18      101.47      3.96 o 
  -1   3   6      476.35      495.21      7.97 o 
   0   3   6      135.90      149.29      3.75 o 
   1   3   6       10.45       10.75      1.33 o 
   2   3   6        9.32       10.90      1.12 o 
   3   3   6      320.19      356.24      6.89 o 
   4   3   6      464.21      522.53      9.47 o 
   5   3   6      205.16      214.25      5.15 o 
   6   3   6      707.28      724.51     16.96 o 
   7   3   6        5.43        3.64      1.35 o 
   8   3   6       89.50       65.22      4.98 o 
   9   3   6        2.33        0.49      1.43 o 
  10   3   6       86.13       87.03      8.57 o 
  11   3   6       20.92       18.31      3.07 o 
  -7   4   6        2.13        7.21      4.17 o 
  -6   4   6       51.46       48.68      4.82 o 
  -5   4   6       17.40       19.73      2.52 o 
  -4   4   6       39.98       39.27      3.15 o 
  -3   4   6      310.06      313.11      8.70 o 
  -2   4   6       19.34       19.38      2.44 o 
  -1   4   6       71.34       85.07      2.34 o 
   0   4   6      980.87     1045.28     15.19 o 
   1   4   6      400.94      405.77      9.11 o 
   2   4   6        0.11       -0.65      0.65 o 
   3   4   6        4.32        8.45      1.42 o 
   4   4   6      127.00      140.12      3.89 o 
   5   4   6     1941.22     2021.69     30.96 o 
   6   4   6       80.97       78.77      3.33 o 
   7   4   6      123.00      121.29      4.94 o 
   8   4   6       49.76       46.00      3.65 o 
   9   4   6       58.03       58.98      4.43 o 
  10   4   6       40.19       46.07      4.12 o 
  11   4   6        2.63        3.31      1.91 o 
  -7   5   6       59.79       57.73      8.86 o 
  -6   5   6        1.67        0.08      3.56 o 
  -5   5   6       19.13       20.24      5.73 o 
  -4   5   6        3.94        2.93      1.97 o 
  -3   5   6      108.02      100.77      4.52 o 
  -2   5   6        6.33        6.80      1.51 o 
  -1   5   6      384.46      376.55      6.88 o 
   0   5   6       28.85       23.59      1.87 o 
   1   5   6       78.69       76.04      5.44 o 
   2   5   6       39.92       44.22      2.93 o 
   3   5   6       14.56       14.13      1.50 o 
   4   5   6       25.83       29.67      2.08 o 
   5   5   6       23.58       20.57      1.83 o 
   6   5   6      811.72      852.73     14.94 o 
   7   5   6      142.54      132.82      5.28 o 
   8   5   6       73.05       76.73      4.79 o 
   9   5   6        1.01        0.59      1.46 o 
  10   5   6       52.28       62.52      4.83 o 
  11   5   6        3.93        3.07      2.02 o 
  -6   6   6       27.85       18.02      5.71 o 
  -5   6   6       85.37       83.29      6.65 o 
  -4   6   6        9.88        6.67      2.54 o 
  -3   6   6       67.59       69.98      5.79 o 
  -2   6   6      884.80      891.90     23.18 o 
  -1   6   6       59.59       44.66      2.67 o 
   0   6   6        3.64        4.14      1.00 o 
   1   6   6        0.00        0.12      0.79 o 
   2   6   6       10.75       14.72      2.10 o 
   3   6   6      140.38      162.54      5.69 o 
   4   6   6       44.48       43.29      2.66 o 
   5   6   6        9.50        8.42      1.35 o 
   6   6   6       21.59       21.64      2.00 o 
   7   6   6      976.72      993.49     21.04 o 
   8   6   6      282.55      270.75     10.02 o 
   9   6   6       14.68       16.71      2.56 o 
  10   6   6       18.54       13.93      2.56 o 
  11   6   6      292.68      313.21     10.48 o 
  -5   7   6       96.41       88.66      7.22 o 
  -4   7   6        1.33       -0.94      2.09 o 
  -3   7   6        2.01       -0.79      2.18 o 
  -2   7   6      607.84      634.27     18.63 o 
  -1   7   6      444.67      431.34      9.48 o 
   0   7   6      214.69      224.23      7.22 o 
   1   7   6        0.54        0.66      1.38 o 
   2   7   6      121.67      125.68      4.92 o 
   3   7   6        1.88        1.20      1.07 o 
   4   7   6       47.56       41.79      2.92 o 
   5   7   6        0.89        1.50      1.01 o 
   6   7   6        3.70        3.09      1.14 o 
   7   7   6      150.28      150.35      5.92 o 
   8   7   6      981.34     1000.37     21.32 o 
   9   7   6       55.36       43.00      7.78 o 
  10   7   6       76.04       65.41      4.98 o 
  11   7   6       96.54      113.16      6.83 o 
  -5   8   6        3.62        2.62      3.10 o 
  -4   8   6        5.19        8.94      3.37 o 
  -3   8   6      170.64      159.48      8.59 o 
  -2   8   6        3.04        3.73      2.32 o 
  -1   8   6      112.80      117.19     11.79 o 
   0   8   6       61.95       68.21      3.94 o 
   1   8   6       23.82       19.17      2.55 o 
   2   8   6       86.69       65.52      4.25 o 
   3   8   6      133.77      158.44      5.89 o 
   4   8   6       19.24       11.52      1.77 o 
   5   8   6        0.21        1.41      1.11 o 
   6   8   6        0.02        0.63      1.05 o 
   7   8   6      616.11      630.08     15.02 o 
   8   8   6       34.36       26.28      3.06 o 
   9   8   6        7.27        6.73      2.16 o 
  10   8   6       15.31       15.78      2.73 o 
  11   8   6       82.06       95.92      8.46 o 
  -4   9   6        2.71        0.18      3.04 o 
  -3   9   6       78.97       62.58      6.65 o 
  -2   9   6        2.20       -0.13      2.41 o 
  -1   9   6        0.18        1.00      3.35 o 
   0   9   6       35.90       35.94      3.91 o 
   1   9   6       61.41       73.27      7.18 o 
   2   9   6       68.42       62.30      4.40 o 
   3   9   6      189.77      169.34      6.35 o 
   4   9   6       35.85       29.36      3.00 o 
   5   9   6      126.09      123.47      4.91 o 
   6   9   6       17.40       21.96      2.63 o 
   7   9   6      123.78      139.38      7.13 o 
   8   9   6        2.86        2.79      2.89 o 
   9   9   6        0.00        2.85      1.69 o 
  10   9   6        2.07        4.21      2.33 o 
  -2  10   6       40.36       42.57      5.86 o 
  -1  10   6      147.12      154.63     16.97 o 
   0  10   6       15.36        9.55      5.88 o 
   1  10   6        0.72       -0.84      1.40 o 
   2  10   6       24.30       15.70      3.73 o 
   3  10   6        5.93        3.27      1.64 o 
   4  10   6        8.22        9.54      2.05 o 
   5  10   6       10.83       11.80      2.27 o 
   6  10   6        0.09       -0.25      1.23 o 
   7  10   6       29.14       27.89      3.23 o 
   8  10   6        3.12        2.53      3.40 o 
   9  10   6       55.66       57.84      4.79 o 
  -1  11   6       42.59       41.45      6.08 o 
   0  11   6       74.36       66.81      6.99 o 
   1  11   6      131.22      140.96      6.30 o 
   2  11   6       26.58       30.47      4.63 o 
   3  11   6        0.91        1.58      2.08 o 
   4  11   6       56.18       56.91      5.85 o 
   5  11   6        0.01        2.10      1.65 o 
   6  11   6        1.66        2.23      1.77 o 
   7  11   6      119.00      124.86     10.22 o 
   8  11   6        0.75        0.26      1.75 o 
   2  12   6       37.15       55.81      5.47 o 
   3  12   6       10.77        7.98      3.17 o 
   4  12   6        5.99        9.93      3.16 o 
   5  12   6        1.98        1.56      2.38 o 
   6  12   6        9.60       10.85      2.59 o 
   7  12   6       51.92       53.93      4.82 o 
  -5 -10   7       80.77       78.48     10.70 o 
  -4 -10   7       24.12       28.48      4.09 o 
  -3 -10   7       22.76       32.26      4.24 o 
  -2 -10   7       15.78       20.55      4.28 o 
  -1 -10   7      126.53      130.04      9.94 o 
   0 -10   7        4.36        4.19      3.65 o 
  -5  -9   7       22.17       24.06      2.90 o 
  -4  -9   7      116.59      113.61      7.03 o 
  -3  -9   7        3.03        2.51      2.56 o 
  -2  -9   7        4.76        6.89      2.85 o 
  -1  -9   7       34.39       43.79      5.73 o 
   0  -9   7       18.98       19.24     12.11 o 
   1  -9   7       57.74       55.00     13.00 o 
   2  -9   7        5.71        6.91      3.29 o 
   3  -9   7      148.48      163.89     11.98 o 
  -7  -8   7       47.67       73.26      9.03 o 
  -6  -8   7        1.49        1.31      2.77 o 
  -5  -8   7       41.59       54.34      4.56 o 
  -4  -8   7       61.54       73.27      5.34 o 
  -3  -8   7        1.61        2.75      1.81 o 
  -2  -8   7       20.51       23.70      3.29 o 
  -1  -8   7       28.35       30.50      4.51 o 
   0  -8   7        0.00        3.46      3.45 o 
   1  -8   7        9.54        2.51      2.45 o 
   2  -8   7       75.74       80.29      9.21 o 
   3  -8   7       54.95       49.80      8.20 o 
   4  -8   7        6.80        7.06      3.45 o 
  -8  -7   7       57.23       62.66      8.92 o 
  -7  -7   7       17.39       16.90      3.49 o 
  -6  -7   7      101.69      108.12      7.38 o 
  -5  -7   7        0.11        1.82      1.32 o 
  -4  -7   7       60.19       53.69      2.93 o 
  -3  -7   7       31.10       29.24      2.44 o 
  -2  -7   7        4.82        3.09      1.75 o 
  -1  -7   7       59.21       57.97      5.79 o 
   0  -7   7        5.43        4.42      2.26 o 
   1  -7   7       17.74       11.54      3.32 o 
   2  -7   7      171.92      167.38      9.05 o 
   3  -7   7        2.68        2.02      2.49 o 
   4  -7   7        5.07        4.93      3.08 o 
   5  -7   7       48.99       63.31      9.53 o 
  -8  -6   7       36.20       58.85      7.39 o 
  -7  -6   7        1.59        5.26      3.41 o 
  -6  -6   7       15.35       15.45      2.99 o 
  -5  -6   7      221.47      235.89      6.62 o 
  -4  -6   7       76.79       80.12      3.40 o 
  -3  -6   7        5.64        6.35      1.33 o 
  -2  -6   7       51.19       52.75      3.95 o 
  -1  -6   7      139.11      148.42      5.59 o 
   0  -6   7        0.58        3.89      1.35 o 
   1  -6   7      235.60      217.08      7.58 o 
   2  -6   7       49.44       36.35      3.72 o 
   3  -6   7       24.09       22.78      3.18 o 
   4  -6   7       62.84       65.26      6.45 o 
   5  -6   7       13.45        4.67      2.80 o 
   6  -6   7      267.60      268.92     10.03 o 
  -9  -5   7        2.36        4.24      2.58 o 
  -8  -5   7       19.22       24.31      5.86 o 
  -7  -5   7        1.14       -1.60      2.27 o 
  -6  -5   7       38.69       32.42      3.95 o 
  -5  -5   7        3.56        4.70      1.31 o 
  -4  -5   7       13.57       16.58      1.56 o 
  -3  -5   7        0.08       -0.34      0.83 o 
  -2  -5   7     1682.85     1662.74     24.28 o 
  -1  -5   7       20.99       18.65      2.07 o 
   0  -5   7       59.15       75.55      4.26 o 
   1  -5   7        4.81        1.59      1.07 o 
   2  -5   7       23.89       35.16      2.83 o 
   3  -5   7      301.03      300.27      9.09 o 
   4  -5   7        1.98       -1.17      1.88 o 
   5  -5   7        1.48       -1.55      1.55 o 
   6  -5   7        0.66       -1.44      1.76 o 
   7  -5   7       11.17       18.81      6.39 o 
  -9  -4   7       51.49       58.45      3.26 o 
  -8  -4   7       87.85       89.79      8.41 o 
  -7  -4   7       27.95       32.81      4.30 o 
  -6  -4   7      210.95      203.00      8.88 o 
  -5  -4   7        1.33        0.21      1.19 o 
  -4  -4   7      709.61      724.02     13.50 o 
  -3  -4   7     1134.40     1093.80     16.66 o 
  -2  -4   7       22.60       19.51      1.67 o 
  -1  -4   7       37.77       38.40      2.71 o 
   0  -4   7       54.74       60.76      3.41 o 
   1  -4   7        5.76        5.40      1.18 o 
   2  -4   7       76.44       84.34      3.43 o 
   3  -4   7        6.19        3.15      1.48 o 
   4  -4   7      320.11      307.20      7.80 o 
   5  -4   7       27.11       26.33      2.68 o 
   6  -4   7       62.80       67.11      4.22 o 
   7  -4   7        5.14        3.15      3.95 o 
   8  -4   7      107.42      136.00     14.05 o 
  -9  -3   7       61.41       69.83      4.56 o 
  -8  -3   7       33.81       26.19      3.66 o 
  -7  -3   7       36.55       38.79      2.95 o 
  -6  -3   7       17.95       17.48      1.90 o 
  -5  -3   7      275.24      282.21      5.09 o 
  -4  -3   7      130.27      132.07      4.90 o 
  -3  -3   7     1421.16     1429.72     23.04 o 
  -2  -3   7       92.18       81.84      2.74 o 
  -1  -3   7        9.23       11.13      1.20 o 
   0  -3   7        2.39        1.75      0.94 o 
   1  -3   7       71.03       64.04      6.77 o 
   2  -3   7        2.75        3.83      1.26 o 
   3  -3   7       72.07       75.59      3.73 o 
   4  -3   7       32.01       32.12      3.10 o 
   5  -3   7      143.80      154.11      6.74 o 
   6  -3   7      122.75      115.79      4.86 o 
   7  -3   7      253.56      267.52     13.57 o 
   8  -3   7      109.56      122.32      8.49 o 
   9  -3   7       57.05       66.05     10.09 o 
  -9  -2   7       35.30       35.15      4.13 o 
  -8  -2   7        0.02       -0.68      1.26 o 
  -7  -2   7      350.54      338.73      9.26 o 
  -6  -2   7        1.40        1.73      1.10 o 
  -5  -2   7        3.82        3.13      1.28 o 
  -4  -2   7        0.97        3.43      0.89 o 
  -3  -2   7       14.40       11.99      1.23 o 
  -2  -2   7       81.46      100.89      2.96 o 
  -1  -2   7      199.10      204.61      4.86 o 
   0  -2   7        0.26        2.34      0.77 o 
   1  -2   7       20.32       24.07      1.61 o 
   2  -2   7      224.98      231.79      5.41 o 
   3  -2   7       69.93       78.34      3.29 o 
   4  -2   7      181.98      171.27      4.88 o 
   5  -2   7       33.84       33.52      2.55 o 
   6  -2   7       76.40       75.53      3.94 o 
   7  -2   7      519.71      515.98     15.96 o 
   8  -2   7       60.93       72.63      8.51 o 
   9  -2   7       28.53       34.20      4.82 o 
  -9  -1   7        2.51        1.68      1.72 o 
  -8  -1   7        9.74        9.77      2.14 o 
  -7  -1   7      118.14      114.16      5.30 o 
  -6  -1   7       43.82       55.17      5.03 o 
  -5  -1   7        1.63        1.64      1.32 o 
  -4  -1   7       35.77       35.17      2.93 o 
  -3  -1   7       15.54       10.73      1.37 o 
  -2  -1   7      989.40     1042.34     16.17 o 
  -1  -1   7      189.63      184.76      3.64 o 
   0  -1   7       19.88       19.98      1.56 o 
   1  -1   7      851.19      888.33     13.35 o 
   2  -1   7        1.84        0.96      0.58 o 
   3  -1   7       20.02       15.68      1.56 o 
   4  -1   7       34.66       29.07      2.06 o 
   5  -1   7     1279.03     1336.73     22.04 o 
   6  -1   7       36.68       36.10      2.61 o 
   7  -1   7        2.91        3.81      1.95 o 
   8  -1   7        4.45        6.22      2.47 o 
   9  -1   7        3.61        0.88      2.20 o 
  10  -1   7        2.57        3.27      3.41 o 
  -9   0   7        0.04        0.27      1.79 o 
  -8   0   7       40.78       33.28      3.48 o 
  -7   0   7       93.75       82.47      9.18 o 
  -6   0   7        0.44       -1.04      1.31 o 
  -5   0   7        2.04        0.65      1.16 o 
  -4   0   7       15.79       17.95      2.08 o 
  -3   0   7      277.15      304.73      7.71 o 
  -2   0   7      808.72      837.64     16.28 o 
  -1   0   7        0.15        0.47      0.46 o 
   0   0   7      471.52      503.74     11.54 o 
   1   0   7        0.13       -0.30      0.58 o 
   2   0   7       10.39        6.26      1.10 o 
   3   0   7      480.21      490.35      8.85 o 
   4   0   7        0.98        1.26      0.81 o 
   5   0   7       16.35       13.72      1.40 o 
   6   0   7      106.19      111.17      8.26 o 
   7   0   7      162.14      160.73      7.35 o 
   8   0   7        0.00        3.68      2.00 o 
   9   0   7       53.42       51.93      5.37 o 
  10   0   7       83.50       78.32      6.93 o 
  -8   1   7        3.39        2.62      1.83 o 
  -7   1   7        1.39        2.01      1.77 o 
  -6   1   7      114.70      117.42      6.88 o 
  -5   1   7       45.84       49.80      3.54 o 
  -4   1   7        0.74        1.59      1.04 o 
  -3   1   7       34.11       35.74      2.67 o 
  -2   1   7        1.75        2.77      1.33 o 
  -1   1   7      172.00      180.25      3.80 o 
   0   1   7        5.13        5.64      0.65 o 
   1   1   7      366.35      369.00      7.22 o 
   2   1   7       97.97      103.78      3.71 o 
   3   1   7        9.25        8.28      1.01 o 
   4   1   7      117.78      116.67      3.43 o 
   5   1   7        8.68        6.50      1.23 o 
   6   1   7       17.01       15.49      1.73 o 
   7   1   7      107.05      100.49      7.36 o 
   8   1   7       16.24        9.59      3.18 o 
   9   1   7       15.79       18.48      3.42 o 
  10   1   7        2.64        2.53      2.40 o 
  -8   2   7       20.22       12.36      3.19 o 
  -7   2   7      246.68      245.70     10.36 o 
  -6   2   7       23.57       20.05      3.23 o 
  -5   2   7       51.09       45.73      3.51 o 
  -4   2   7       10.25        7.54      1.63 o 
  -3   2   7      622.32      676.85     14.27 o 
  -2   2   7      208.82      223.09      6.15 o 
  -1   2   7       27.19       28.02      2.39 o 
   0   2   7       44.03       43.59      1.72 o 
   1   2   7      359.69      369.72      6.79 o 
   2   2   7        0.29       -0.24      1.06 o 
   3   2   7      114.17      120.96      3.44 o 
   4   2   7      363.81      387.30      7.59 o 
   5   2   7      439.26      428.17      8.46 o 
   6   2   7        0.01        0.43      0.89 o 
   7   2   7      135.34      137.94      9.29 o 
   8   2   7      107.28       94.30      5.24 o 
   9   2   7        0.18       -0.60      1.44 o 
  10   2   7        2.88       -0.83      2.02 o 
  11   2   7        1.91        0.75      3.17 o 
  -8   3   7      308.40      350.37     19.71 o 
  -7   3   7       26.06       28.29      4.20 o 
  -6   3   7      294.11      316.52     11.61 o 
  -5   3   7      102.00       96.10      6.55 o 
  -4   3   7      357.40      322.12      8.76 o 
  -3   3   7       29.92       28.57      2.66 o 
  -2   3   7        5.66        7.47      1.81 o 
  -1   3   7      754.56      756.94     11.42 o 
   0   3   7       90.06       94.56      2.99 o 
   1   3   7      623.80      650.23     10.09 o 
   2   3   7       10.57        9.28      1.38 o 
   3   3   7      106.72      109.74      3.21 o 
   4   3   7        3.14        3.94      0.91 o 
   5   3   7      220.07      233.43      9.24 o 
   6   3   7        4.25        4.20      1.06 o 
   7   3   7       12.31        8.43      1.75 o 
   8   3   7      103.33       83.63      4.95 o 
   9   3   7      110.62      109.77      7.60 o 
  10   3   7       12.44       18.90      2.98 o 
  11   3   7        2.87        3.12      2.63 o 
  -7   4   7      239.05      225.59     15.07 o 
  -6   4   7       35.08       39.98      4.58 o 
  -5   4   7      147.70      145.13      5.75 o 
  -4   4   7       78.39       73.73      4.43 o 
  -3   4   7       21.59       19.11      2.29 o 
  -2   4   7       70.77       73.58      4.15 o 
  -1   4   7      699.39      664.03     12.12 o 
   0   4   7        2.82        2.14      1.00 o 
   1   4   7       51.55       43.05      3.24 o 
   2   4   7       30.94       29.69      5.95 o 
   3   4   7      167.01      175.60      4.48 o 
   4   4   7        6.13        9.56      1.28 o 
   5   4   7       40.02       32.92      2.23 o 
   6   4   7       31.76       32.57      2.30 o 
   7   4   7      101.52      104.41      4.89 o 
   8   4   7      188.85      201.44      7.03 o 
   9   4   7      332.15      354.92     14.47 o 
  10   4   7       10.83        7.78      2.21 o 
  11   4   7       24.22       27.31      4.19 o 
  -7   5   7       93.98      104.39     12.05 o 
  -6   5   7       11.29       11.55      4.75 o 
  -5   5   7        1.65        0.49      2.07 o 
  -4   5   7       27.06       33.59      8.28 o 
  -3   5   7       38.26       36.99      3.20 o 
  -2   5   7        9.18        9.49      1.89 o 
  -1   5   7      953.56      980.77     16.94 o 
   0   5   7        1.12        1.88      0.90 o 
   1   5   7       31.13       27.20      3.35 o 
   2   5   7       21.68       20.65      2.13 o 
   3   5   7        3.33        4.32      1.15 o 
   4   5   7      277.00      282.74      6.48 o 
   5   5   7      186.59      165.25      4.92 o 
   6   5   7      142.78      148.49      4.54 o 
   7   5   7       52.35       58.65      4.00 o 
   8   5   7      148.83      164.07      6.76 o 
   9   5   7      211.14      199.36     10.03 o 
  10   5   7       47.24       41.46      4.04 o 
  11   5   7        8.42        8.21      2.55 o 
  -6   6   7       26.67       29.81      6.82 o 
  -5   6   7       34.68       32.54      4.44 o 
  -4   6   7       16.48       16.96      3.43 o 
  -3   6   7      102.68      103.06      7.74 o 
  -2   6   7        6.86        9.43      2.65 o 
  -1   6   7      422.22      420.72     10.48 o 
   0   6   7     2064.73     2110.01     29.43 o 
   1   6   7      217.28      231.12      5.81 o 
   2   6   7       37.10       37.32      2.94 o 
   3   6   7        9.59        7.98      1.74 o 
   4   6   7        0.00        0.70      0.93 o 
   5   6   7      212.44      214.02      5.68 o 
   6   6   7      367.06      351.54      7.95 o 
   7   6   7      100.78      108.95      5.39 o 
   8   6   7       69.15       65.34      4.55 o 
   9   6   7        1.03        0.27      1.41 o 
  10   6   7       89.44       84.24      5.65 o 
  11   6   7       76.30       86.20      6.15 o 
  -5   7   7       42.67       37.52      5.24 o 
  -4   7   7       70.87       58.37      6.02 o 
  -3   7   7        4.74       -0.04      4.07 o 
  -2   7   7       66.75       72.56      6.11 o 
  -1   7   7       31.12       28.09      4.03 o 
   0   7   7        0.40       -1.13      1.13 o 
   1   7   7       26.06       19.73      2.41 o 
   2   7   7       14.71       10.13      1.57 o 
   3   7   7      125.29      129.73      5.08 o 
   4   7   7      116.20      102.11      4.03 o 
   5   7   7       22.45       18.49      1.99 o 
   6   7   7       47.42       38.65      2.78 o 
   7   7   7      145.82      141.60      7.54 o 
   8   7   7       62.47       69.56      4.87 o 
   9   7   7        8.90        5.18      2.26 o 
  10   7   7      189.42      187.65      7.65 o 
  11   7   7       30.29       33.85      4.71 o 
  -4   8   7        9.40        2.45      3.52 o 
  -3   8   7       33.05       22.89      4.21 o 
  -2   8   7        0.28       -1.46      2.28 o 
  -1   8   7       12.92        8.83      7.25 o 
   0   8   7        0.12        1.13      2.27 o 
   1   8   7      247.78      224.96     11.07 o 
   2   8   7       95.59       82.96      4.90 o 
   3   8   7        0.81       -0.23      1.19 o 
   4   8   7       13.55        9.02      1.86 o 
   5   8   7       28.23       28.55      3.21 o 
   6   8   7        0.41        0.64      1.18 o 
   7   8   7        0.01        0.63      1.45 o 
   8   8   7        0.16        0.17      1.37 o 
   9   8   7       14.06       22.32      3.10 o 
  10   8   7        4.42        2.15      1.93 o 
  -3   9   7       24.25       22.31      4.67 o 
  -2   9   7       61.57       61.10     10.84 o 
  -1   9   7       97.68      114.21      8.49 o 
   0   9   7       90.16      100.26     15.90 o 
   1   9   7        0.04       -0.78      1.42 o 
   2   9   7       19.01       22.38      4.24 o 
   3   9   7       61.28       54.37      4.13 o 
   4   9   7       18.14       11.30      2.19 o 
   5   9   7      105.58      110.89      7.10 o 
   6   9   7       80.06       71.75      4.14 o 
   7   9   7      151.80      151.48      6.49 o 
   8   9   7        0.05       -0.53      1.53 o 
   9   9   7       42.65       45.85      4.37 o 
  10   9   7        9.87        7.13      2.25 o 
  -2  10   7        0.09        1.47      3.05 o 
  -1  10   7        3.78        6.02      4.68 o 
   0  10   7       80.94       75.16      6.93 o 
   1  10   7        0.66       -0.78      2.87 o 
   2  10   7      236.87      243.20     10.53 o 
   3  10   7       14.35       14.79      2.54 o 
   4  10   7       74.67       59.42      4.47 o 
   5  10   7       32.03       35.69      4.61 o 
   6  10   7       34.40       39.10      3.32 o 
   7  10   7       18.79       21.59      3.03 o 
   8  10   7       69.17       82.78      5.75 o 
   9  10   7        4.19        4.32      2.20 o 
   0  11   7       24.27       15.94      4.29 o 
   1  11   7        3.55        4.38      3.10 o 
   2  11   7        3.73        4.78      2.97 o 
   3  11   7       11.33        9.56      6.48 o 
   4  11   7        2.29        1.71      1.72 o 
   5  11   7      192.64      204.25      7.79 o 
   6  11   7        8.74       11.76      2.93 o 
   7  11   7       35.52       42.58      4.66 o 
   8  11   7       49.78       64.62      5.25 o 
   2  12   7        5.33        2.28      3.35 o 
   3  12   7       60.97       72.32      7.11 o 
   4  12   7       67.36       78.22     10.12 o 
   5  12   7        1.19        2.18      1.98 o 
   6  12   7       70.46       77.77      5.67 o 
  -4  -9   8      165.04      171.96      7.70 o 
  -3  -9   8       15.15       12.09      2.85 o 
  -2  -9   8        0.45       -0.39      1.83 o 
  -1  -9   8       17.40       24.40      4.82 o 
   0  -9   8        8.13        9.52      2.80 o 
   1  -9   8        0.94       -0.89      3.87 o 
   2  -9   8        2.33        0.87      2.99 o 
  -6  -8   8       18.29       20.82      5.40 o 
  -5  -8   8       69.70       89.68      7.34 o 
  -4  -8   8      203.04      197.91      9.04 o 
  -3  -8   8      125.88      119.84      7.09 o 
  -2  -8   8       94.08       82.59      5.95 o 
  -1  -8   8       88.72      101.96      6.82 o 
   0  -8   8       72.91       77.10      5.98 o 
   1  -8   8       19.92       24.14      5.55 o 
   2  -8   8        0.43        2.52      3.10 o 
   3  -8   8       22.05       21.15      6.91 o 
   4  -8   8       23.28       25.32      4.23 o 
  -7  -7   8        0.26        1.63      3.31 o 
  -6  -7   8      219.50      235.47     14.73 o 
  -5  -7   8        1.64        1.43      1.67 o 
  -4  -7   8        6.86        6.88      2.09 o 
  -3  -7   8       35.96       36.70      3.18 o 
  -2  -7   8      449.37      444.50     12.57 o 
  -1  -7   8       18.50       21.71      4.53 o 
   0  -7   8       22.81       24.60      3.45 o 
   1  -7   8        1.77        0.86      1.70 o 
   2  -7   8       11.88       15.23      2.94 o 
   3  -7   8        0.31       -0.85      1.96 o 
   4  -7   8       26.44       25.77      6.41 o 
   5  -7   8        0.78        6.94      2.88 o 
  -8  -6   8        0.94        3.04      3.43 o 
  -7  -6   8       29.07       31.85      6.55 o 
  -6  -6   8       50.87       56.79      8.22 o 
  -5  -6   8      200.56      201.99      7.26 o 
  -4  -6   8      167.32      159.12      8.48 o 
  -3  -6   8        2.78        0.67      1.20 o 
  -2  -6   8        0.10       -0.92      1.05 o 
  -1  -6   8      502.10      512.09     11.38 o 
   0  -6   8        0.00        0.51      1.11 o 
   1  -6   8       11.34       10.07      2.36 o 
   2  -6   8        0.83        0.11      1.67 o 
   3  -6   8      117.00      107.57      6.79 o 
   4  -6   8      191.46      197.40     10.68 o 
   5  -6   8       50.64       55.39      5.49 o 
   6  -6   8      138.87      158.08      8.91 o 
  -8  -5   8       45.74       38.61      7.30 o 
  -7  -5   8      238.74      252.76     15.88 o 
  -6  -5   8       11.37        8.96      3.76 o 
  -5  -5   8        7.77       11.70      3.05 o 
  -4  -5   8       75.71       77.53      4.93 o 
  -3  -5   8      385.27      382.46      8.97 o 
  -2  -5   8        0.03       -0.41      1.08 o 
  -1  -5   8        1.92        3.17      1.31 o 
   0  -5   8      482.09      456.82     10.26 o 
   1  -5   8        3.80        3.22      1.37 o 
   2  -5   8      247.30      235.29      6.85 o 
   3  -5   8        1.57        1.87      1.70 o 
   4  -5   8       46.89       53.50      4.68 o 
   5  -5   8       16.58       13.52      3.94 o 
   6  -5   8        2.79        2.51      2.80 o 
   7  -5   8        2.90       -0.24      4.54 o 
  -8  -4   8        1.27        0.10      2.76 o 
  -7  -4   8       14.91       11.65      4.26 o 
  -6  -4   8       61.67       62.34      8.31 o 
  -5  -4   8       17.37       26.28      3.59 o 
  -4  -4   8       47.51       51.24      5.77 o 
  -3  -4   8      538.18      558.32     13.36 o 
  -2  -4   8      103.60      105.32      5.26 o 
  -1  -4   8      907.93      903.62     16.57 o 
   0  -4   8       11.08       13.73      1.87 o 
   1  -4   8       19.18       12.12      1.82 o 
   2  -4   8      117.55      109.90      5.69 o 
   3  -4   8       46.78       57.59      3.67 o 
   4  -4   8        0.15        1.95      1.66 o 
   5  -4   8       59.90       65.52      4.95 o 
   6  -4   8       26.06       20.68      3.14 o 
   7  -4   8       13.80        8.48      4.92 o 
   8  -4   8       46.69       48.36      8.79 o 
  -8  -3   8        7.38        3.46      1.69 o 
  -7  -3   8       96.59       85.52      3.97 o 
  -6  -3   8       60.74       60.03      5.32 o 
  -5  -3   8      118.08      110.50      5.28 o 
  -4  -3   8      358.32      324.61     11.23 o 
  -3  -3   8        2.63        1.99      1.53 o 
  -2  -3   8      436.33      426.33      7.40 o 
  -1  -3   8     1039.49     1008.94     15.16 o 
   0  -3   8      244.61      263.82      6.17 o 
   1  -3   8      100.40       90.37      4.29 o 
   2  -3   8      140.10      140.91      4.76 o 
   3  -3   8       24.88       23.69      2.82 o 
   4  -3   8        6.70        7.23      1.99 o 
   5  -3   8        0.08        0.61      1.44 o 
   6  -3   8      294.32      277.91     12.39 o 
   7  -3   8        6.89        4.50      3.79 o 
   8  -3   8        0.68        0.62      3.92 o 
  -8  -2   8       81.78       75.09      4.82 o 
  -7  -2   8      165.64      161.03      5.94 o 
  -6  -2   8        7.81        7.74      1.63 o 
  -5  -2   8       66.12       61.77      4.05 o 
  -4  -2   8       44.66       59.68      3.78 o 
  -3  -2   8      592.53      561.15     10.22 o 
  -2  -2   8        0.53        0.28      0.72 o 
  -1  -2   8      150.09      158.29      4.83 o 
   0  -2   8      742.49      754.19     11.92 o 
   1  -2   8       31.94       37.40      5.80 o 
   2  -2   8        7.95       10.04      1.89 o 
   3  -2   8       66.07       63.82      5.39 o 
   4  -2   8      778.92      713.80     16.04 o 
   5  -2   8      860.85      835.33     18.92 o 
   6  -2   8      161.64      153.80      6.15 o 
   7  -2   8       23.07        9.78      4.13 o 
   8  -2   8       53.63       48.83      8.06 o 
   9  -2   8       14.08        9.46      5.27 o 
  -8  -1   8      262.27      293.94      9.29 o 
  -7  -1   8      139.74      138.27      5.72 o 
  -6  -1   8        2.63        3.28      1.82 o 
  -5  -1   8       63.17       59.94      6.00 o 
  -4  -1   8       55.89       67.16      3.97 o 
  -3  -1   8      289.32      272.26      7.34 o 
  -2  -1   8       30.68       29.58      3.49 o 
  -1  -1   8        3.12        4.51      1.00 o 
   0  -1   8       55.46       73.81      4.01 o 
   1  -1   8      179.22      173.43      7.01 o 
   2  -1   8      248.86      246.96      7.43 o 
   3  -1   8      127.25      116.82      4.69 o 
   4  -1   8       13.99       14.93      2.19 o 
   5  -1   8       48.47       55.26      3.89 o 
   6  -1   8       98.79       91.91      4.57 o 
   7  -1   8       37.38       41.85      6.70 o 
   8  -1   8        6.87        8.02      4.05 o 
   9  -1   8       11.18       17.05      5.37 o 
  -8   0   8        8.18       13.62      2.58 o 
  -7   0   8       84.36       97.52      9.93 o 
  -6   0   8        9.59       11.66      8.07 o 
  -5   0   8        1.93        1.25      1.19 o 
  -4   0   8       56.10       50.11      3.39 o 
  -3   0   8      214.80      210.99      6.22 o 
  -2   0   8       14.08       13.16      3.41 o 
  -1   0   8       25.32       34.26      2.86 o 
   0   0   8       19.12       16.83      1.66 o 
   1   0   8      215.60      225.30      8.56 o 
   2   0   8      208.05      212.64      7.87 o 
   3   0   8        5.95        8.80      2.82 o 
   4   0   8      844.75      798.78     20.46 o 
   5   0   8      251.65      238.98      6.73 o 
   6   0   8       57.81       67.53      3.98 o 
   7   0   8       12.85       10.37      2.43 o 
   8   0   8       13.18       13.05      4.52 o 
   9   0   8      116.84      115.91     11.85 o 
  10   0   8        0.07        2.49      3.38 o 
  -8   1   8       24.67       24.58      5.00 o 
  -7   1   8       61.65       67.49      6.07 o 
  -6   1   8       10.26        8.69      2.53 o 
  -5   1   8       43.52       36.35      3.20 o 
  -4   1   8      102.09       80.06      4.80 o 
  -3   1   8       24.78       34.92      2.75 o 
  -2   1   8      300.17      272.00      7.06 o 
  -1   1   8       48.98       52.59      2.62 o 
   0   1   8      659.65      682.16     13.80 o 
   1   1   8      515.81      550.66     13.66 o 
   2   1   8      389.05      402.97      9.24 o 
   3   1   8        9.93       10.07      1.63 o 
   4   1   8       72.21       67.48      2.82 o 
   5   1   8      294.21      291.50      7.47 o 
   6   1   8       10.36       11.47      1.82 o 
   7   1   8       80.08       81.59     10.31 o 
   8   1   8       13.60       19.44      4.33 o 
   9   1   8       70.88       71.82      9.16 o 
  10   1   8       37.23       30.72      6.67 o 
  -8   2   8        2.77        2.13      2.62 o 
  -7   2   8       17.17       11.01      4.09 o 
  -6   2   8       16.66       18.63      3.24 o 
  -5   2   8      110.28      108.52      5.11 o 
  -4   2   8       47.53       60.27      3.92 o 
  -3   2   8      283.73      255.01      7.23 o 
  -2   2   8      147.77      146.38      4.92 o 
  -1   2   8        0.10       -0.64      0.64 o 
   0   2   8      706.82      744.90     11.19 o 
   1   2   8       87.48       78.43      2.52 o 
   2   2   8      134.47      140.43      4.59 o 
   3   2   8      218.72      223.35      4.94 o 
   4   2   8        9.72       10.76      1.28 o 
   5   2   8      660.76      672.86     12.15 o 
   6   2   8      101.48       98.55      3.69 o 
   7   2   8      685.53      660.23     16.08 o 
   8   2   8       31.40       28.70      3.69 o 
   9   2   8        4.24        1.10      1.86 o 
  10   2   8        0.69        4.04      3.50 o 
  -7   3   8       96.01       92.21      7.30 o 
  -6   3   8       59.88       54.12      5.23 o 
  -5   3   8      132.99      127.18      5.44 o 
  -4   3   8       30.55       33.72      3.08 o 
  -3   3   8       29.72       23.03      2.43 o 
  -2   3   8      666.50      662.15     14.16 o 
  -1   3   8      229.07      227.54      6.42 o 
   0   3   8       15.74       11.89      1.91 o 
   1   3   8      116.00      104.97      3.26 o 
   2   3   8        8.28        8.62      1.70 o 
   3   3   8       89.27       96.16      3.09 o 
   4   3   8       48.41       57.94      2.66 o 
   5   3   8       55.28       67.68      3.07 o 
   6   3   8       59.82       64.23      3.62 o 
   7   3   8      194.30      228.00      8.15 o 
   8   3   8       18.49       16.71      3.14 o 
   9   3   8        3.76        2.25      1.67 o 
  10   3   8        0.08       -1.88      1.88 o 
  11   3   8       22.81       11.40      4.90 o 
  -7   4   8        7.24       10.57      4.85 o 
  -6   4   8        4.82        1.63      3.39 o 
  -5   4   8       10.15        9.02      2.40 o 
  -4   4   8        5.19        2.18      1.60 o 
  -3   4   8      251.25      252.18     11.85 o 
  -2   4   8       18.32       14.90      3.47 o 
  -1   4   8      359.14      380.62     12.89 o 
   0   4   8       68.19       64.25      4.02 o 
   1   4   8      549.21      552.95     10.22 o 
   2   4   8      115.94      109.30      4.17 o 
   3   4   8       35.73       33.49      3.06 o 
   4   4   8       95.08      116.17      4.82 o 
   5   4   8       29.95       34.18      2.37 o 
   6   4   8        7.35        8.91      1.43 o 
   7   4   8      253.46      254.24      7.75 o 
   8   4   8      180.84      171.33      6.53 o 
   9   4   8        0.18        1.46      1.51 o 
  10   4   8       20.73       23.57      3.31 o 
  11   4   8       15.90       10.83      3.43 o 
  -6   5   8      118.90      107.87     11.58 o 
  -5   5   8        6.29        5.18      2.64 o 
  -4   5   8        8.77       16.38      3.20 o 
  -3   5   8        0.07        0.52      1.36 o 
  -2   5   8        4.94        6.32      1.76 o 
  -1   5   8      310.05      315.31      8.61 o 
   0   5   8      625.21      656.73     12.39 o 
   1   5   8        1.11        1.21      0.99 o 
   2   5   8        1.03        2.12      1.15 o 
   3   5   8       50.98       55.76      3.56 o 
   4   5   8      509.94      514.49     10.07 o 
   5   5   8        1.66        1.73      1.06 o 
   6   5   8       91.26       98.41      3.98 o 
   7   5   8       27.54       23.24      2.65 o 
   8   5   8      108.11      119.42      8.13 o 
   9   5   8      148.62      147.12      9.67 o 
  10   5   8      107.73      123.65      7.01 o 
  11   5   8       31.44       32.89      4.64 o 
  -5   6   8       60.64       69.01      6.39 o 
  -4   6   8       12.54       16.32      3.52 o 
  -3   6   8        9.21        5.54      2.53 o 
  -2   6   8       23.97       11.40      3.00 o 
  -1   6   8      896.52      928.64     19.30 o 
   0   6   8        9.76        8.61      1.68 o 
   1   6   8     1724.09     1754.42     25.09 o 
   2   6   8       10.47       13.49      2.04 o 
   3   6   8      121.52      113.97      4.73 o 
   4   6   8       72.76       91.14      3.86 o 
   5   6   8      539.35      591.87     11.63 o 
   6   6   8      229.64      237.71      6.31 o 
   7   6   8        1.47        1.52      1.40 o 
   8   6   8       45.29       46.35      3.89 o 
   9   6   8      321.23      309.79      9.81 o 
  10   6   8      150.41      170.74      8.02 o 
  11   6   8       31.30       28.88      3.84 o 
  -5   7   8       23.61       20.84      5.04 o 
  -4   7   8      128.98      122.77      8.52 o 
  -3   7   8        2.84       -0.48      2.50 o 
  -2   7   8        0.72       -0.80      2.18 o 
  -1   7   8        6.06        7.12      2.72 o 
   0   7   8      367.45      357.59     10.51 o 
   1   7   8       45.62       50.11      2.85 o 
   2   7   8        1.54        2.69      1.17 o 
   3   7   8       67.30       63.26      4.16 o 
   4   7   8      156.38      134.61      6.16 o 
   5   7   8        0.50       -0.09      1.07 o 
   6   7   8      112.93      126.58      4.55 o 
   7   7   8        3.73        4.43      1.60 o 
   8   7   8        4.18        2.48      2.60 o 
   9   7   8       18.96       19.32      2.87 o 
  10   7   8        0.19       -0.47      1.66 o 
  -4   8   8       11.23       12.77      3.83 o 
  -3   8   8        6.89        3.59      3.00 o 
  -2   8   8       58.05       61.03      6.07 o 
  -1   8   8       51.55       36.69      5.03 o 
   0   8   8        1.45       -3.94      3.94 o 
   1   8   8       49.03       57.95      4.44 o 
   2   8   8       34.52       38.37      3.44 o 
   3   8   8       61.43       50.31      3.90 o 
   4   8   8      171.32      148.27      7.13 o 
   5   8   8        0.59       -1.08      1.08 o 
   6   8   8       59.35       57.72      3.62 o 
   7   8   8       86.57       99.44      5.79 o 
   8   8   8       12.36       13.94      2.48 o 
   9   8   8       13.33       11.52      2.53 o 
  10   8   8        2.58        1.63      1.88 o 
  -3   9   8       19.36       19.81      4.67 o 
  -2   9   8       27.68       22.62      5.21 o 
  -1   9   8       17.97       14.66      3.91 o 
   0   9   8      152.22      174.37      9.26 o 
   1   9   8        0.04       -0.94      2.22 o 
   2   9   8       10.46       10.12      2.79 o 
   3   9   8       11.00        7.15      1.89 o 
   4   9   8        3.24        5.40      1.82 o 
   5   9   8        6.91        4.17      1.67 o 
   6   9   8       94.68       99.65      6.51 o 
   7   9   8      609.18      636.30     15.79 o 
   8   9   8       87.79       88.25      5.80 o 
   9   9   8       12.83       12.14      2.58 o 
  10   9   8        1.14        4.45      2.29 o 
  -1  10   8        1.19       -2.54      2.54 o 
   0  10   8       11.35       11.07      3.72 o 
   1  10   8       72.43       89.89      7.48 o 
   2  10   8      242.41      265.02     15.86 o 
   3  10   8       27.23       26.49      3.48 o 
   4  10   8       11.56       16.95      2.67 o 
   5  10   8       95.23       95.69      8.56 o 
   6  10   8      265.49      294.55     14.35 o 
   7  10   8       53.22       43.24      4.30 o 
   8  10   8      137.60      154.69      7.35 o 
   9  10   8        4.32        3.00      2.12 o 
   0  11   8      139.49      136.28     13.45 o 
   1  11   8        2.15        4.55      3.18 o 
   2  11   8       13.48       12.02      3.62 o 
   3  11   8       37.29       43.21      5.44 o 
   4  11   8        1.51       -0.89      1.70 o 
   5  11   8       14.86       15.79      2.82 o 
   6  11   8       20.23       26.46      3.43 o 
   7  11   8       78.71       92.95      6.50 o 
   8  11   8       15.88       14.68      3.17 o 
   4  12   8       71.96       78.16      7.37 o 
   5  12   8        2.63       -1.23      4.07 o 
  -4  -9   9       15.74       18.27      5.70 o 
  -3  -9   9        3.29        5.86      2.93 o 
  -2  -9   9      238.16      259.68     10.12 o 
  -1  -9   9       57.19       50.09      6.07 o 
   0  -9   9      136.70      170.37      9.08 o 
  -4  -8   9       88.97      117.45     11.88 o 
  -3  -8   9       79.99       95.73      9.44 o 
  -2  -8   9       38.82       42.55      4.56 o 
  -1  -8   9       25.70       35.16      4.26 o 
   0  -8   9        8.39       13.59      3.13 o 
   1  -8   9       27.88       30.82      4.27 o 
   2  -8   9       30.30       44.90      5.10 o 
   3  -8   9        0.34       -1.03      2.37 o 
  -6  -7   9        7.93       26.39      5.89 o 
  -5  -7   9       12.29       24.49      5.59 o 
  -4  -7   9      228.06      230.19     13.15 o 
  -3  -7   9       17.93       17.20      2.85 o 
  -2  -7   9        0.29       -0.82      1.49 o 
  -1  -7   9       20.00       21.35      3.27 o 
   0  -7   9       32.51       34.18      4.05 o 
   1  -7   9        1.30       -1.65      1.65 o 
   2  -7   9       60.48       58.72      6.34 o 
   3  -7   9       46.13       44.21      4.86 o 
   4  -7   9       76.84       94.38      9.65 o 
  -7  -6   9       20.54       15.19      4.86 o 
  -6  -6   9        8.95        9.91      4.26 o 
  -5  -6   9       27.03       26.99      4.12 o 
  -4  -6   9       85.90       77.10      5.29 o 
  -3  -6   9      313.11      330.48     10.15 o 
  -2  -6   9      123.72      134.59      5.39 o 
  -1  -6   9       29.49       30.30      2.96 o 
   0  -6   9       60.38       60.11      6.52 o 
   1  -6   9        0.74        5.21      2.04 o 
   2  -6   9       48.96       48.25      4.61 o 
   3  -6   9       67.49       73.57      5.82 o 
   4  -6   9       50.03       50.53      4.92 o 
   5  -6   9       15.36       15.03      3.36 o 
  -7  -5   9       14.48       10.19      4.60 o 
  -6  -5   9        0.42       -0.33      2.58 o 
  -5  -5   9       99.51      108.36      7.52 o 
  -4  -5   9       31.11       36.38      4.47 o 
  -3  -5   9       13.11       14.38      4.31 o 
  -2  -5   9       23.96       21.51      2.46 o 
  -1  -5   9       38.46       40.62      3.66 o 
   0  -5   9       38.98       40.83      3.56 o 
   1  -5   9      149.67      134.97     12.51 o 
   2  -5   9      290.88      296.58      8.64 o 
   3  -5   9        0.33        3.12      1.90 o 
   4  -5   9       58.45       46.06      5.81 o 
   5  -5   9       12.22       19.29      5.29 o 
   6  -5   9       93.17      108.98      7.17 o 
  -8  -4   9       13.48       18.32      5.82 o 
  -7  -4   9        5.47        8.91      4.12 o 
  -6  -4   9        2.71       -2.12      2.12 o 
  -5  -4   9      132.77      130.32      7.48 o 
  -4  -4   9       61.58       56.19      7.03 o 
  -3  -4   9       11.20       14.03      2.89 o 
  -2  -4   9      158.11      151.19      5.60 o 
  -1  -4   9       44.20       44.46      3.20 o 
   0  -4   9      153.15      129.23      4.79 o 
   1  -4   9      251.58      213.31      6.34 o 
   2  -4   9       29.37       20.33      2.40 o 
   3  -4   9       53.47       55.38      3.99 o 
   4  -4   9       25.08       26.78      3.42 o 
   5  -4   9      155.69      167.25      7.15 o 
   6  -4   9       10.30        8.27      2.46 o 
   7  -4   9        5.46        5.63      4.71 o 
  -8  -3   9       40.70       47.48      4.69 o 
  -7  -3   9       61.73       61.80      3.40 o 
  -6  -3   9        5.57        5.85      1.25 o 
  -5  -3   9       22.37       24.65      3.63 o 
  -4  -3   9        0.57       -0.59      1.58 o 
  -3  -3   9     1667.11     1642.63     39.02 o 
  -2  -3   9      777.19      774.81     15.44 o 
  -1  -3   9      122.68      127.53      3.57 o 
   0  -3   9       89.61       90.09      4.17 o 
   1  -3   9       76.58       73.25      4.01 o 
   2  -3   9        4.28        6.60      1.57 o 
   3  -3   9       91.44       88.36      6.15 o 
   4  -3   9       37.72       40.22      5.88 o 
   5  -3   9       23.82       29.91      4.52 o 
   6  -3   9       21.25       18.85      3.00 o 
   7  -3   9       75.97       70.72     14.48 o 
   8  -3   9       58.37       45.95      8.20 o 
  -8  -2   9       23.07       23.32      3.30 o 
  -7  -2   9        1.57        0.37      1.44 o 
  -6  -2   9      153.43      145.29      6.96 o 
  -5  -2   9        3.41        2.73      1.78 o 
  -4  -2   9        5.98        5.48      2.07 o 
  -3  -2   9       73.21       76.92      7.71 o 
  -2  -2   9       19.96       20.02      3.07 o 
  -1  -2   9      617.03      594.06     13.26 o 
   0  -2   9      220.50      228.96      6.04 o 
   1  -2   9       49.75       52.00      3.95 o 
   2  -2   9       41.21       45.60      3.08 o 
   3  -2   9       24.82       32.03      3.16 o 
   4  -2   9     1039.89     1038.07     21.88 o 
   5  -2   9        0.83       -1.28      1.28 o 
   6  -2   9      118.38      114.20      7.41 o 
   7  -2   9      382.07      371.90     19.92 o 
   8  -2   9       81.27       89.04     11.05 o 
   9  -2   9        5.92        4.71      5.03 o 
  -8  -1   9        7.28        6.59      2.50 o 
  -7  -1   9      103.61       91.31      5.89 o 
  -6  -1   9       45.19       61.81      8.33 o 
  -5  -1   9      207.67      208.84      8.81 o 
  -4  -1   9       95.97       91.15      5.85 o 
  -3  -1   9       33.46       32.95      3.86 o 
  -2  -1   9       18.94       16.83      3.49 o 
  -1  -1   9       27.06       29.08      3.52 o 
   0  -1   9       70.03       67.98      3.72 o 
   1  -1   9        4.79        5.52      1.72 o 
   2  -1   9       27.43       26.82      2.73 o 
   3  -1   9       52.54       53.16      4.98 o 
   4  -1   9      421.56      403.81     12.55 o 
   5  -1   9      112.58      111.07      4.97 o 
   6  -1   9       36.15       35.67      3.39 o 
   7  -1   9        1.19       -0.88      3.13 o 
   8  -1   9      158.93      174.12     13.32 o 
   9  -1   9        5.27        6.05      4.52 o 
  -8   0   9        9.03       13.50      4.14 o 
  -7   0   9       51.77       45.93      7.53 o 
  -6   0   9       34.17       36.23      6.61 o 
  -5   0   9       26.32       25.16      3.65 o 
  -4   0   9        0.01       -0.26      1.53 o 
  -3   0   9        0.75       -1.23      1.23 o 
  -2   0   9       42.14       37.65      4.00 o 
  -1   0   9       38.96       37.40      3.80 o 
   0   0   9      105.29      116.87      7.17 o 
   1   0   9       39.42       53.07      3.95 o 
   2   0   9      381.28      406.32     15.31 o 
   3   0   9      106.69       99.99      5.28 o 
   4   0   9      141.14      128.95     10.78 o 
   5   0   9      355.73      344.66     11.54 o 
   6   0   9       47.41       49.16      8.69 o 
   7   0   9       58.32       50.84      7.35 o 
   8   0   9       25.09       24.69      5.65 o 
   9   0   9       29.82       36.97      7.07 o 
  10   0   9       23.76       14.38      5.50 o 
  -7   1   9       33.02       38.41      6.90 o 
  -6   1   9      131.60      140.30     11.16 o 
  -5   1   9        0.34       -0.99      1.64 o 
  -4   1   9      321.31      293.67     12.17 o 
  -3   1   9       25.38       24.81      3.36 o 
  -2   1   9        2.01        1.94      3.22 o 
  -1   1   9       32.19       34.75      3.69 o 
   0   1   9       42.75       50.67      2.70 o 
   2   1   9       49.17       54.48      4.03 o 
   3   1   9       32.29       32.44      3.33 o 
   4   1   9      410.52      417.04     12.59 o 
   5   1   9      452.87      447.22     13.48 o 
   6   1   9      180.07      172.84     12.71 o 
   7   1   9       72.43       86.86      9.39 o 
   8   1   9       38.93       48.75      7.57 o 
   9   1   9       15.32       10.26      4.26 o 
  10   1   9        8.07       14.71      5.27 o 
  -7   2   9       66.12       67.82      9.19 o 
  -6   2   9        0.02        0.93      2.74 o 
  -5   2   9       40.63       39.46      5.33 o 
  -4   2   9       32.68       21.66      4.44 o 
  -3   2   9       48.36       28.71      3.58 o 
  -2   2   9      577.74      569.67     16.39 o 
  -1   2   9      289.63      287.89     10.02 o 
   0   2   9       72.97       82.29      5.12 o 
   1   2   9        4.28        2.76      1.90 o 
   2   2   9       77.51       82.64      7.78 o 
   3   2   9        0.09       -0.72      1.60 o 
   4   2   9      297.07      287.76      9.58 o 
   5   2   9      197.60      182.89     11.40 o 
   6   2   9      100.26      101.23      7.62 o 
   7   2   9      148.05      123.98      9.61 o 
   8   2   9       39.08       45.37      6.95 o 
   9   2   9       64.61       67.31      8.68 o 
  10   2   9        0.01        0.83      3.02 o 
  -7   3   9       13.71       17.43      5.23 o 
  -6   3   9       82.50       71.37      6.44 o 
  -5   3   9       15.82       16.30      2.94 o 
  -4   3   9       26.88       29.85      3.06 o 
  -3   3   9      104.23       91.27      4.65 o 
  -2   3   9        1.31       -0.27      1.06 o 
  -1   3   9       83.11       87.74      5.95 o 
   0   3   9       54.17       50.11      4.39 o 
   1   3   9      293.45      287.51     10.91 o 
   2   3   9      292.72      296.89     10.17 o 
   3   3   9        1.62        0.61      1.08 o 
   4   3   9       41.74       39.69      3.01 o 
   5   3   9       62.63       68.24      4.83 o 
   6   3   9       86.80       93.25      4.67 o 
   7   3   9      286.26      257.12     14.37 o 
   8   3   9        3.55        5.50      3.00 o 
   9   3   9       49.85       56.43      7.90 o 
  10   3   9       23.77       17.34      5.22 o 
  -6   4   9        0.65       -0.79      3.01 o 
  -5   4   9       13.44       16.09      2.65 o 
  -4   4   9       32.75       32.57      3.95 o 
  -3   4   9      149.66      145.01      6.81 o 
  -2   4   9        0.01       -1.06      1.06 o 
  -1   4   9       21.93       23.92      4.35 o 
   0   4   9      523.48      513.18     11.65 o 
   1   4   9      832.80      830.44     17.05 o 
   2   4   9       75.62       75.12      6.40 o 
   3   4   9      235.98      232.13      6.87 o 
   4   4   9        7.50        7.47      1.58 o 
   5   4   9       79.64       72.12      4.29 o 
   6   4   9       25.28       28.58      3.75 o 
   7   4   9       69.47       70.07     21.30 o 
   8   4   9      169.72      150.50      7.83 o 
   9   4   9        0.25        0.81      2.89 o 
  10   4   9      171.09      152.69     12.48 o 
  -6   5   9       47.07       43.33      7.61 o 
  -5   5   9        0.00       -1.94      1.94 o 
  -4   5   9       17.96       15.90      5.41 o 
  -3   5   9        1.85        1.90      1.57 o 
  -2   5   9        3.09        3.27      2.09 o 
  -1   5   9      153.30      153.91      5.81 o 
   0   5   9       96.15       86.22      4.43 o 
   1   5   9      780.05      816.68     17.07 o 
   2   5   9       63.20       62.77      4.37 o 
   3   5   9        0.04       -0.13      1.09 o 
   4   5   9       17.18       21.10      2.00 o 
   5   5   9      115.17      115.16      4.03 o 
   6   5   9        0.54        2.31      1.14 o 
   7   5   9      195.21      199.98      6.88 o 
   8   5   9       97.28       93.30      7.06 o 
   9   5   9        0.25       -1.12      1.83 o 
  10   5   9        0.68        0.63      2.39 o 
  -5   6   9        0.19       -2.52      2.52 o 
  -4   6   9       50.78       56.34      8.38 o 
  -3   6   9       70.35       77.59      6.34 o 
  -2   6   9       31.83       36.45      7.78 o 
  -1   6   9      405.66      392.35     10.77 o 
   0   6   9       30.29       29.36      3.21 o 
   1   6   9       60.58       65.97      4.31 o 
   2   6   9      136.22      137.65      4.64 o 
   3   6   9       11.45       16.89      3.08 o 
   4   6   9        2.46        2.81      1.41 o 
   5   6   9      151.49      164.20      6.63 o 
   6   6   9        5.04        3.80      2.44 o 
   7   6   9        5.42        6.16      1.84 o 
   8   6   9       10.69        7.94      2.12 o 
   9   6   9       12.36       13.19      3.17 o 
  10   6   9       12.73       19.36     11.36 o 
  -4   7   9        6.54        5.01      3.07 o 
  -3   7   9        1.09       -2.37      2.37 o 
  -2   7   9       19.51       17.02      3.78 o 
  -1   7   9       40.35       41.50      4.85 o 
   0   7   9        2.08        2.94      2.52 o 
   1   7   9       37.63       43.61      3.55 o 
   2   7   9        8.89        4.25      1.40 o 
   3   7   9       30.54       34.32      3.24 o 
   4   7   9        4.77        9.02      1.99 o 
   5   7   9      229.75      228.93      6.45 o 
   6   7   9      229.17      232.48      6.56 o 
   7   7   9        9.93        8.63      2.07 o 
   8   7   9       58.80       61.18      4.59 o 
   9   7   9        8.40        8.52      2.39 o 
  10   7   9       31.15       36.14      5.04 o 
  -3   8   9       18.16       10.10      4.30 o 
  -2   8   9       29.00       32.31      5.82 o 
  -1   8   9      214.85      198.09      9.58 o 
   0   8   9      103.35       99.88      7.49 o 
   1   8   9        2.45        0.81      3.42 o 
   2   8   9       36.83       30.82      5.33 o 
   3   8   9        6.29        5.80      1.76 o 
   4   8   9       19.98       13.40      2.36 o 
   5   8   9        0.17        0.13      1.42 o 
   6   8   9        2.57        1.35      1.37 o 
   7   8   9       40.81       44.35      4.00 o 
   8   8   9       14.65       15.26      2.72 o 
   9   8   9        5.25        4.80      2.05 o 
  10   8   9       54.56       60.45      6.26 o 
  -2   9   9       43.66       50.47      6.24 o 
  -1   9   9        2.58        3.70      3.01 o 
   0   9   9       11.62       10.40     11.46 o 
   1   9   9        6.58        4.82      3.02 o 
   2   9   9        8.09       13.43      3.21 o 
   3   9   9       16.42       17.60      2.63 o 
   4   9   9        2.38        2.49      1.77 o 
   5   9   9       36.64       30.27      3.35 o 
   6   9   9       16.97       14.08      2.31 o 
   7   9   9       64.67       63.68      4.96 o 
   8   9   9      152.89      191.08      7.75 o 
   9   9   9        5.95        6.72      2.44 o 
  -1  10   9       92.25       94.19      8.13 o 
   0  10   9      185.66      185.05     30.28 o 
   1  10   9        1.02        0.59      2.69 o 
   2  10   9       10.88       11.57      2.88 o 
   3  10   9       83.88       84.55      6.95 o 
   4  10   9       87.37       90.42      5.82 o 
   5  10   9       44.28       39.60      4.00 o 
   6  10   9       44.25       40.02      3.92 o 
   7  10   9       36.51       32.89      4.79 o 
   8  10   9        7.00        4.41      2.34 o 
   1  11   9       12.47        8.93      9.60 o 
   2  11   9        1.97        5.31      3.37 o 
   3  11   9        0.15       -1.01      2.22 o 
   4  11   9        3.27        3.23      2.11 o 
   5  11   9        9.00        9.25      2.51 o 
   6  11   9       17.36       19.10      3.15 o 
   7  11   9       45.99       57.13      6.19 o 
  -4  -8  10        0.53        5.64      6.65 o 
  -3  -8  10       67.20       67.42      7.10 o 
  -2  -8  10       60.04       64.54      6.85 o 
  -1  -8  10        3.16       10.48      2.93 o 
   0  -8  10       35.18       33.93      4.37 o 
   1  -8  10        7.68        4.89      2.53 o 
  -5  -7  10       25.95       21.94      5.85 o 
  -4  -7  10       86.88      101.26      6.49 o 
  -3  -7  10       13.15       14.85      3.60 o 
  -2  -7  10       16.95       16.89      3.86 o 
  -1  -7  10       47.93       48.39      4.78 o 
   0  -7  10       79.01       74.80      6.22 o 
   1  -7  10       25.81       22.83      3.66 o 
   2  -7  10        4.41        3.00      2.29 o 
   3  -7  10       18.30       23.72      4.40 o 
  -6  -6  10       82.04      100.37     11.63 o 
  -5  -6  10        1.54        0.34      2.77 o 
  -4  -6  10      310.86      349.62     10.83 o 
  -3  -6  10       97.42      120.11      8.47 o 
  -2  -6  10      180.45      200.68     12.96 o 
  -1  -6  10      265.00      278.93     10.90 o 
   0  -6  10       12.35       19.42      3.20 o 
   1  -6  10        3.47        4.82      2.83 o 
   2  -6  10        4.29        3.31      2.18 o 
   3  -6  10        0.00       -0.93      2.01 o 
   4  -6  10       26.76       22.46      3.62 o 
   5  -6  10      134.44      152.42      8.79 o 
  -7  -5  10       10.97        0.97      3.17 o 
  -6  -5  10        0.04       -2.22      2.22 o 
  -5  -5  10       30.78       35.84      6.97 o 
  -4  -5  10        4.63        4.30      2.33 o 
  -3  -5  10       30.16       29.01      3.37 o 
  -2  -5  10        3.16        4.39      1.80 o 
  -1  -5  10       99.32      104.13      5.09 o 
   0  -5  10       43.99       47.79      3.64 o 
   1  -5  10      203.31      205.83      6.70 o 
   2  -5  10       68.98       65.28      4.31 o 
   3  -5  10       22.49       18.63      3.07 o 
   4  -5  10      337.20      329.82     10.99 o 
   5  -5  10       22.46       13.60      3.03 o 
   6  -5  10        0.00        1.30      2.34 o 
  -7  -4  10       11.59        9.06      4.46 o 
  -6  -4  10        0.01       -2.39      2.39 o 
  -5  -4  10       10.99       16.40      3.36 o 
  -4  -4  10       46.18       49.21      5.15 o 
  -3  -4  10       15.59       13.14      3.01 o 
  -2  -4  10       50.84       53.81      8.28 o 
  -1  -4  10      644.60      673.14     13.72 o 
   0  -4  10      161.30      156.43      5.48 o 
   1  -4  10      103.30      115.03      5.20 o 
   2  -4  10       10.38        5.43      1.77 o 
   3  -4  10       37.56       40.00      3.36 o 
   4  -4  10        4.41        2.00      1.70 o 
   5  -4  10        0.42        0.59      1.82 o 
   6  -4  10      252.35      258.62      9.59 o 
   7  -4  10       93.10       68.33     10.41 o 
  -7  -3  10       42.61       38.71      7.42 o 
  -6  -3  10        1.08        4.25      3.29 o 
  -5  -3  10      131.45      120.04     17.86 o 
  -4  -3  10       14.83       17.82      4.79 o 
  -3  -3  10      140.55      151.49      7.78 o 
  -2  -3  10       38.94       41.55      2.47 o 
  -1  -3  10      268.14      270.84     10.57 o 
   0  -3  10       50.61       45.83      3.23 o 
   1  -3  10      111.57       98.72      4.59 o 
   2  -3  10      262.15      251.89      7.17 o 
   3  -3  10       18.84       15.44      2.23 o 
   4  -3  10       40.50       44.36      4.11 o 
   5  -3  10       77.97       86.96      5.76 o 
   6  -3  10       57.41       68.58      5.32 o 
   7  -3  10        2.12        4.67      2.79 o 
  -7  -2  10      188.33      196.85      7.91 o 
  -6  -2  10       63.59       61.26      4.53 o 
  -5  -2  10       31.67       40.10      4.73 o 
  -4  -2  10      274.28      274.17     10.69 o 
  -3  -2  10       64.23       61.70      5.51 o 
  -2  -2  10       90.84       91.30      8.05 o 
  -1  -2  10      255.13      251.80     15.00 o 
   0  -2  10       22.05       21.56      2.52 o 
   1  -2  10        8.49        6.87      1.75 o 
   2  -2  10      278.43      264.09      7.09 o 
   3  -2  10      193.16      203.27      7.21 o 
   4  -2  10       48.59       42.60      3.77 o 
   5  -2  10        7.41        8.28      2.10 o 
   6  -2  10       46.52       51.22      4.38 o 
   7  -2  10       70.85       59.07      4.79 o 
   8  -2  10       72.71       59.86      9.53 o 
  -7  -1  10      262.06      248.37      9.91 o 
  -6  -1  10       73.92       73.36      9.63 o 
  -5  -1  10        0.01       -0.13      1.77 o 
  -4  -1  10        2.57        3.08      1.94 o 
  -3  -1  10      132.24      134.65      6.98 o 
  -2  -1  10      178.43      199.49     10.95 o 
  -1  -1  10      534.80      503.50     15.41 o 
   0  -1  10        0.69        0.92      1.46 o 
   1  -1  10        6.56        9.07      2.24 o 
   2  -1  10       18.90       25.85      3.35 o 
   3  -1  10       76.51       83.50      5.95 o 
   4  -1  10       14.24       16.21      3.05 o 
   5  -1  10        4.39        4.28      2.17 o 
   6  -1  10       19.19       20.47      3.49 o 
   7  -1  10       61.58       63.89      5.95 o 
   8  -1  10       81.64       81.40     10.21 o 
   9  -1  10      121.92      172.63     13.75 o 
  -7   0  10       65.04       63.21      9.17 o 
  -6   0  10       21.54       22.49      5.54 o 
  -5   0  10        5.51        8.39      2.56 o 
  -4   0  10        0.18       -0.10      1.59 o 
  -3   0  10       59.07       68.85      5.59 o 
  -2   0  10      159.35      146.45      7.13 o 
  -1   0  10       50.63       43.68      4.35 o 
   0   0  10      201.17      199.97      8.31 o 
   1   0  10       17.81       24.00      2.45 o 
   2   0  10       67.25       60.90      3.92 o 
   3   0  10        2.43        2.20      1.75 o 
   4   0  10        0.64        2.28      2.40 o 
   5   0  10      240.82      249.82      9.65 o 
   6   0  10       98.97      104.35      7.03 o 
   7   0  10       69.48       61.90      5.54 o 
   8   0  10       35.84       31.57      6.56 o 
   9   0  10       14.32       12.43      5.10 o 
  -7   1  10       57.92       45.63      7.99 o 
  -6   1  10       19.54       24.89      5.94 o 
  -5   1  10       20.34       25.92      3.94 o 
  -4   1  10        1.13        2.76      1.95 o 
  -3   1  10       13.66        8.79      3.09 o 
  -2   1  10      185.51      164.59      7.63 o 
  -1   1  10        3.08        6.68      2.11 o 
   0   1  10        0.30       -1.35      1.35 o 
   1   1  10      384.94      389.75     10.61 o 
   2   1  10      125.15      124.64      5.34 o 
   3   1  10       48.90       53.93      6.51 o 
   4   1  10       79.01       96.81      7.79 o 
   5   1  10       94.73       82.88      5.82 o 
   6   1  10      100.68       95.95      6.00 o 
   7   1  10       17.07       14.22      2.87 o 
   8   1  10      111.25      108.57     11.22 o 
   9   1  10       63.57       81.28     10.31 o 
  -6   2  10       12.77       20.34      5.50 o 
  -5   2  10        0.33       -1.55      1.93 o 
  -4   2  10        1.85       -1.48      2.48 o 
  -3   2  10       25.46       32.07      4.09 o 
  -2   2  10      152.23      143.17      7.10 o 
  -1   2  10      463.76      434.51     13.75 o 
   0   2  10      335.08      347.47     11.66 o 
   1   2  10      257.79      260.64      9.71 o 
   2   2  10       67.24       59.21      3.46 o 
   3   2  10      379.25      369.08     11.44 o 
   4   2  10       47.68       53.03      4.47 o 
   5   2  10       80.10       72.63      5.41 o 
   6   2  10        6.77        2.06      1.85 o 
   7   2  10        7.95        8.08      2.32 o 
   8   2  10      330.79      310.58     17.19 o 
   9   2  10      215.74      212.95     14.30 o 
  10   2  10        0.27        0.14      3.13 o 
  -6   3  10       30.94       39.15      7.13 o 
  -5   3  10       21.56       28.91      6.28 o 
  -4   3  10        0.57        0.31      1.87 o 
  -3   3  10      190.43      182.85      8.43 o 
  -2   3  10       43.05       40.45      4.35 o 
  -1   3  10      100.37       85.48      6.12 o 
   0   3  10      545.35      543.02     18.00 o 
   1   3  10      180.83      169.12      8.03 o 
   2   3  10      244.45      244.05      7.18 o 
   3   3  10       36.46       33.50      3.39 o 
   4   3  10        1.90        2.79      1.66 o 
   5   3  10        5.66        8.37      2.25 o 
   6   3  10       36.48       34.24      3.76 o 
   7   3  10       30.12       32.61      5.78 o 
   8   3  10       28.12       36.80      6.50 o 
   9   3  10       21.72       11.66      4.30 o 
  10   3  10        0.03        0.13      2.97 o 
  -5   4  10        0.20       -0.48      2.07 o 
  -4   4  10      106.82      127.20     17.77 o 
  -3   4  10      135.88      142.84      9.38 o 
  -2   4  10       12.03       14.76      5.54 o 
  -1   4  10      172.47      179.44      8.09 o 
   0   4  10      253.04      245.20      9.50 o 
   1   4  10      871.94      900.97     40.80 o 
   2   4  10       20.20       20.95      2.38 o 
   3   4  10      541.31      535.82     19.16 o 
   4   4  10        0.08        0.74      2.42 o 
   5   4  10       88.22       84.50      5.81 o 
   6   4  10        5.32        6.10      2.09 o 
   7   4  10      191.68      189.67     12.34 o 
   8   4  10       46.53       26.91      5.62 o 
   9   4  10        3.00       -0.63      2.65 o 
  10   4  10       54.32       59.88      8.77 o 
  -5   5  10       18.88       17.27      5.38 o 
  -4   5  10        5.59       -0.69      3.20 o 
  -3   5  10        1.27        0.94      1.94 o 
  -2   5  10       99.77      103.71     17.69 o 
  -1   5  10      148.48      150.04      7.47 o 
   0   5  10       31.90       30.17      3.88 o 
   1   5  10      132.96      133.52      7.51 o 
   2   5  10      104.14      101.76      6.74 o 
   3   5  10        9.65       10.64      2.41 o 
   4   5  10        7.06        9.90      2.32 o 
   5   5  10       36.20       33.81      3.18 o 
   6   5  10       63.30       65.62      4.43 o 
   7   5  10       24.74       33.10      5.83 o 
   8   5  10       51.46       56.60      7.97 o 
   9   5  10        0.05       -2.24      2.24 o 
  10   5  10       65.73       57.20      8.86 o 
  -4   6  10       63.77       86.27     10.34 o 
  -3   6  10      210.43      229.50     14.61 o 
  -2   6  10       72.14       76.92      9.29 o 
  -1   6  10        8.39        5.77      2.23 o 
   0   6  10       12.40        8.52      3.16 o 
   1   6  10        2.49        5.50      2.05 o 
   2   6  10      161.84      165.57      7.66 o 
   3   6  10      118.07      124.65      6.48 o 
   4   6  10       93.79       86.77      5.07 o 
   5   6  10      161.25      169.65      6.44 o 
   6   6  10      137.79      138.47      5.80 o 
   7   6  10       34.24       40.00     13.07 o 
   8   6  10        6.05        5.87      3.39 o 
   9   6  10      190.47      192.52      9.75 o 
  10   6  10       32.11       21.33      5.80 o 
  -3   7  10       27.78       26.06      6.31 o 
  -2   7  10        0.08       -2.49      2.79 o 
  -1   7  10        0.07        2.75      3.28 o 
   0   7  10      205.89      211.63     13.79 o 
   1   7  10        0.87       -0.32      1.92 o 
   2   7  10        0.01        0.80      2.35 o 
   3   7  10       15.75       14.09      3.75 o 
   4   7  10       85.34       93.72      5.45 o 
   5   7  10      188.47      174.90      6.76 o 
   6   7  10       87.22       78.80      5.13 o 
   7   7  10        0.74        0.07      2.06 o 
   8   7  10       14.82       24.34      4.01 o 
   9   7  10        4.78        3.34      2.63 o 
  10   7  10       23.39       19.37      4.20 o 
  -2   8  10        7.76       18.85      5.91 o 
  -1   8  10      314.35      317.42     18.19 o 
   0   8  10      515.41      475.77     23.14 o 
   1   8  10      324.01      320.55     17.62 o 
   2   8  10        5.86        9.66      3.90 o 
   3   8  10        0.10        2.39      5.01 o 
   4   8  10      119.34      122.87     10.26 o 
   5   8  10        0.58        0.84      1.87 o 
   6   8  10       25.52       28.27      3.35 o 
   7   8  10       33.20       32.86      4.74 o 
   8   8  10      199.40      213.89     10.22 o 
   9   8  10        0.30       -0.11      2.23 o 
  -1   9  10       41.14       43.52      7.77 o 
   0   9  10       19.26       12.49      4.95 o 
   1   9  10       88.65       86.99     10.35 o 
   2   9  10       20.80       18.91      5.06 o 
   3   9  10       24.31       19.85      3.65 o 
   4   9  10       18.84       16.15      2.66 o 
   5   9  10        1.57        0.01      2.32 o 
   6   9  10        5.76        6.88      2.21 o 
   7   9  10        6.48        7.97      3.01 o 
   8   9  10        8.04       14.18      4.48 o 
   9   9  10        3.32        2.20      2.71 o 
   1  10  10        0.28        3.71      3.83 o 
   2  10  10        0.08        1.73      3.47 o 
   3  10  10       38.32       33.47      4.75 o 
   4  10  10      162.47      143.03      8.75 o 
   5  10  10       12.92       10.44      3.28 o 
   6  10  10       17.66       16.64      2.97 o 
   7  10  10        0.58       -0.33      2.51 o 
   8  10  10       23.34       26.12      4.66 o 
   3  11  10       41.74       51.15      6.16 o 
   4  11  10       26.70       29.57      4.71 o 
   5  11  10      123.32      148.10      7.72 o 
   6  11  10       42.08       36.46      4.22 o 
  -4  -7  11        5.72       13.59      3.66 o 
  -3  -7  11       84.00      103.15     29.11 o 
  -2  -7  11       11.37       17.88      4.12 o 
  -1  -7  11        1.36        2.69      2.65 o 
   0  -7  11       30.71       37.00      4.50 o 
   1  -7  11      108.55      137.35      8.50 o 
   2  -7  11        0.36        1.27      2.21 o 
  -5  -6  11       24.16       20.58      5.65 o 
  -4  -6  11        0.48        2.27      2.47 o 
  -3  -6  11        6.19        6.72      2.28 o 
  -2  -6  11       12.34       13.13      2.74 o 
  -1  -6  11        3.89        2.68      1.83 o 
   0  -6  11       56.71       54.73      6.76 o 
   1  -6  11       42.31       37.93      4.39 o 
   2  -6  11       30.41       28.75      4.51 o 
   3  -6  11       17.69       15.85      3.44 o 
   4  -6  11       40.25       48.30      6.44 o 
  -6  -5  11       26.68       37.03      7.62 o 
  -5  -5  11      134.50      129.86     13.35 o 
  -4  -5  11        8.14        9.16      3.02 o 
  -3  -5  11        8.00        3.93      2.43 o 
  -2  -5  11      318.28      362.14     11.19 o 
  -1  -5  11        0.46        0.14      1.53 o 
   0  -5  11        5.87        4.46      1.79 o 
   1  -5  11       15.82       14.81      2.44 o 
   2  -5  11       81.32       74.76      5.65 o 
   3  -5  11       76.72       80.12     10.09 o 
   4  -5  11      102.38      108.86      7.17 o 
   5  -5  11       76.92       75.91      6.23 o 
  -6  -4  11      102.55       94.06     11.50 o 
  -5  -4  11        0.88       -0.82      2.72 o 
  -4  -4  11        1.71       -0.03      2.01 o 
  -3  -4  11       45.54       45.25      5.13 o 
  -2  -4  11      128.65      120.19      8.28 o 
  -1  -4  11        4.96        4.47      1.80 o 
   0  -4  11      184.94      192.14      6.34 o 
   1  -4  11      198.95      207.72      8.14 o 
   2  -4  11       33.63       30.90      3.28 o 
   3  -4  11       52.63       54.14      4.52 o 
   4  -4  11        0.00       -1.43      1.43 o 
   5  -4  11        2.87        1.82      2.51 o 
   6  -4  11       97.98      113.11      7.24 o 
  -6  -3  11       27.06       28.52      6.50 o 
  -5  -3  11      150.88      140.72     13.86 o 
  -4  -3  11       22.30       19.43      3.54 o 
  -3  -3  11       19.13       13.08      3.16 o 
  -2  -3  11       12.09        9.51      2.72 o 
  -1  -3  11      203.39      200.85     10.66 o 
   0  -3  11        3.92        3.82      2.20 o 
   1  -3  11      354.35      342.67      8.71 o 
   2  -3  11       28.27       26.05      2.83 o 
   3  -3  11       56.10       58.07      5.90 o 
   4  -3  11        0.17        0.10      1.46 o 
   5  -3  11        9.16        9.06      2.56 o 
   6  -3  11       91.82       98.95      9.19 o 
   7  -3  11        1.98        4.08      2.33 o 
  -6  -2  11        8.05        8.24      2.05 o 
  -5  -2  11       65.34       60.87      8.95 o 
  -4  -2  11       64.41       60.06      6.57 o 
  -3  -2  11        0.17       -1.32      1.32 o 
  -2  -2  11      147.16      140.79      8.62 o 
  -1  -2  11      192.11      193.06      8.79 o 
   0  -2  11      142.27      138.78      7.25 o 
   1  -2  11       36.88       29.76      3.09 o 
   2  -2  11        3.30        4.10      1.78 o 
   3  -2  11        0.09       -0.10      1.95 o 
   4  -2  11       46.76       42.45      3.98 o 
   5  -2  11        1.72        1.76      1.74 o 
   6  -2  11       14.24       10.09      3.15 o 
   7  -2  11       13.72       19.86      4.01 o 
   8  -2  11        6.79        6.53      4.82 o 
  -6  -1  11        6.19       10.59      4.14 o 
  -5  -1  11        5.56        8.31      2.84 o 
  -4  -1  11      130.81      149.67      7.88 o 
  -3  -1  11     1061.43     1029.18     27.37 o 
  -2  -1  11      224.21      223.40      9.51 o 
  -1  -1  11       64.99       73.79      6.07 o 
   0  -1  11       31.84       28.81      4.35 o 
   1  -1  11        7.78        8.14      1.88 o 
   2  -1  11      234.21      213.93      7.20 o 
   3  -1  11        0.08       -1.35      1.39 o 
   4  -1  11        2.96        1.27      2.02 o 
   5  -1  11       24.80       20.81      3.48 o 
   6  -1  11      170.82      176.03      8.67 o 
   7  -1  11       31.16       39.10      6.30 o 
   8  -1  11        6.42        5.38      4.33 o 
  -6   0  11       35.22       28.49      6.42 o 
  -5   0  11       15.15       14.36      3.85 o 
  -4   0  11       55.16       59.57      5.69 o 
  -3   0  11      248.68      247.93     10.23 o 
  -2   0  11        1.79        3.21      3.16 o 
  -1   0  11       60.86       61.26      5.46 o 
   0   0  11        6.84        5.52      2.82 o 
   1   0  11       21.96       20.78      3.30 o 
   2   0  11      147.95      157.75      8.18 o 
   3   0  11       95.13       97.35      6.00 o 
   4   0  11      587.82      588.80     17.29 o 
   5   0  11        1.52        2.73      2.09 o 
   6   0  11       32.64       32.00      4.27 o 
   7   0  11      123.26      140.64      7.63 o 
   8   0  11        3.55        0.49      3.54 o 
   9   0  11       20.82       16.91      5.48 o 
  -6   1  11        0.73        0.71      2.93 o 
  -5   1  11        0.74        0.04      2.45 o 
  -4   1  11        5.69        1.74      2.40 o 
  -3   1  11       12.79        6.64      2.57 o 
  -2   1  11      234.13      204.27      9.00 o 
  -1   1  11        0.46        0.66      1.61 o 
   0   1  11      274.27      258.55     10.03 o 
   1   1  11       16.26       16.41      3.05 o 
   2   1  11       26.53       20.47      2.47 o 
   3   1  11      112.55      118.67     12.66 o 
   4   1  11      169.95      168.93     11.71 o 
   5   1  11        4.32        5.34      2.24 o 
   6   1  11       59.33       61.44      6.86 o 
   7   1  11        0.12        0.31      1.87 o 
   8   1  11       14.78       20.19      5.38 o 
   9   1  11        8.01        6.43      4.45 o 
  -6   2  11        2.82       -0.06      3.19 o 
  -5   2  11        1.82        3.74      2.48 o 
  -4   2  11        2.06       -0.17      2.03 o 
  -3   2  11       86.18       76.75      6.30 o 
  -2   2  11      120.45      128.09      7.03 o 
  -1   2  11        0.01        0.40      1.62 o 
   0   2  11      133.41      124.54      6.63 o 
   1   2  11      131.98      130.08      6.79 o 
   2   2  11       35.06       30.78      2.87 o 
   3   2  11      219.06      229.99      8.63 o 
   4   2  11       44.44       49.60      4.55 o 
   5   2  11      422.84      414.96     13.36 o 
   6   2  11      373.33      366.63     26.38 o 
   7   2  11        0.13        2.35      2.12 o 
   8   2  11      115.47      123.54     11.94 o 
   9   2  11        0.09       -0.59      2.99 o 
  -5   3  11        0.02        2.28      3.32 o 
  -4   3  11       29.39       30.22      4.29 o 
  -3   3  11       14.27       18.57      3.44 o 
  -2   3  11        1.95        2.94      2.05 o 
  -1   3  11      103.07       98.92     10.87 o 
   0   3  11      117.51      116.12      6.46 o 
   1   3  11      239.97      255.09     10.02 o 
   2   3  11       73.73       71.08      5.72 o 
   3   3  11      512.46      503.11     14.71 o 
   4   3  11      372.73      363.59     11.85 o 
   5   3  11      463.41      454.12     14.09 o 
   6   3  11       12.59       16.97      3.84 o 
   7   3  11        0.89       -0.09      3.09 o 
   8   3  11       77.10       70.72      8.92 o 
   9   3  11       23.18       15.76      5.12 o 
  -5   4  11       18.21       14.15      4.87 o 
  -4   4  11        9.20        9.61      3.42 o 
  -3   4  11       52.25       51.14     10.14 o 
  -2   4  11      103.78       94.56     13.05 o 
  -1   4  11      116.23      111.31      6.93 o 
   0   4  11      167.94      170.92      8.04 o 
   1   4  11       18.82       17.43      3.06 o 
   2   4  11      440.65      456.30     14.73 o 
   3   4  11      526.75      540.53     15.65 o 
   4   4  11       24.89       23.17      3.27 o 
   5   4  11      345.77      347.19     11.87 o 
   6   4  11       62.61       61.62      5.28 o 
   7   4  11       61.66       60.71      5.32 o 
   8   4  11        1.57       -0.83      2.53 o 
   9   4  11        4.75        6.12      3.94 o 
  10   4  11       64.41       58.94      8.88 o 
  -4   5  11        2.98       -1.22      3.25 o 
  -3   5  11       83.88       91.65     12.20 o 
  -2   5  11        3.14        3.56      3.42 o 
  -1   5  11        0.15        0.43      1.85 o 
   0   5  11        6.66        2.84      2.17 o 
   1   5  11        0.03        1.38      1.75 o 
   2   5  11        4.59        3.10      2.05 o 
   3   5  11       86.74       80.81      5.28 o 
   4   5  11        3.74        8.30      2.32 o 
   5   5  11        0.04       -0.08      1.64 o 
   6   5  11       61.38       52.72      5.07 o 
   7   5  11       40.20       40.12      4.38 o 
   8   5  11       15.57       20.63      5.39 o 
   9   5  11       10.17        7.10      4.17 o 
  10   5  11        0.93        2.64      3.92 o 
  -4   6  11       45.40       40.84      7.76 o 
  -3   6  11        9.80        7.60      4.68 o 
  -2   6  11      106.33      111.87     11.35 o 
  -1   6  11        5.64        6.82      4.01 o 
   0   6  11       14.12       12.58      2.93 o 
   1   6  11        5.14        6.33      2.36 o 
   2   6  11       47.56       44.58      4.84 o 
   3   6  11        0.00       -1.21      2.23 o 
   4   6  11      243.27      234.99      9.49 o 
   5   6  11       89.73       79.25      6.23 o 
   6   6  11       24.31       26.39      3.76 o 
   7   6  11       28.92       23.16      5.48 o 
   8   6  11       18.86       24.51      5.98 o 
   9   6  11       95.65       85.74     10.52 o 
  -3   7  11       18.78       22.05      6.51 o 
  -2   7  11        0.00       -0.50      3.62 o 
  -1   7  11        0.01        1.31      3.49 o 
   0   7  11        0.07        0.30      3.17 o 
   1   7  11       15.85       20.90      3.55 o 
   2   7  11        0.22        2.23      2.00 o 
   3   7  11       68.42       64.41      5.79 o 
   4   7  11        9.22        7.84      2.87 o 
   5   7  11       19.75       25.14      3.85 o 
   6   7  11       43.38       42.30      4.82 o 
   7   7  11      125.60      123.77     12.11 o 
   8   7  11        1.22        7.02      4.11 o 
   9   7  11        0.00        0.29      3.23 o 
  -2   8  11       65.00       58.88      9.13 o 
  -1   8  11      114.93       81.53     10.09 o 
   0   8  11       30.45       16.46      5.21 o 
   1   8  11      129.97      107.94     11.65 o 
   2   8  11        0.06        0.78      2.92 o 
   3   8  11        0.17       -2.59      2.59 o 
   4   8  11      174.83      199.57     13.06 o 
   5   8  11      179.47      178.69      8.78 o 
   6   8  11      177.39      189.45      8.21 o 
   7   8  11       37.69       51.65      5.70 o 
   8   8  11       67.66       75.85      7.05 o 
   9   8  11       24.87       20.47      4.24 o 
   0   9  11       70.18       66.70      9.52 o 
   1   9  11       11.56        7.98      4.44 o 
   2   9  11       12.68       10.80      4.84 o 
   3   9  11        1.80        0.34      3.04 o 
   4   9  11        7.05        4.08      3.58 o 
   5   9  11        2.58        2.79      2.47 o 
   6   9  11       11.59        9.89      3.16 o 
   7   9  11       12.47        5.55      2.98 o 
   8   9  11        7.50        9.71      3.42 o 
   2  10  11      180.97      213.79     15.19 o 
   3  10  11        2.15       -0.07      3.29 o 
   4  10  11        0.60       -2.73      2.73 o 
   5  10  11        3.38        1.43      2.44 o 
   6  10  11       10.88       15.54      3.16 o 
   7  10  11       57.58       61.54      6.62 o 
  -3  -6  12       38.39       33.72      4.88 o 
  -2  -6  12       74.78       93.69      6.51 o 
  -1  -6  12       53.44       73.90      8.84 o 
   0  -6  12       31.57       24.69      4.57 o 
   1  -6  12      117.04      131.54      9.55 o 
   2  -6  12       11.59       16.46      3.63 o 
  -4  -5  12       66.54       68.49      6.84 o 
  -3  -5  12        2.68        8.44      3.03 o 
  -2  -5  12       59.55       61.41      6.44 o 
  -1  -5  12       58.94       60.60      5.20 o 
   0  -5  12      123.48      123.37      8.14 o 
   1  -5  12       23.09       24.34      3.52 o 
   2  -5  12      186.22      182.96      8.10 o 
   3  -5  12      125.78      136.25     17.47 o 
   4  -5  12        0.65        0.06      2.23 o 
  -5  -4  12       68.75       71.03     10.40 o 
  -4  -4  12       38.50       36.26      5.02 o 
  -3  -4  12        4.39        5.86      5.65 o 
  -2  -4  12       95.60      107.62      8.25 o 
  -1  -4  12      103.16      105.00      7.98 o 
   0  -4  12       39.44       40.46      5.12 o 
   1  -4  12       37.48       27.61      3.50 o 
   2  -4  12        8.63        7.96      2.09 o 
   3  -4  12        0.59       -1.08      1.52 o 
   4  -4  12        0.00       -0.29      1.63 o 
   5  -4  12      151.14      167.61      8.48 o 
  -5  -3  12       23.95       31.01      6.90 o 
  -4  -3  12        1.17       -0.10      2.26 o 
  -3  -3  12       45.54       34.57      4.62 o 
  -2  -3  12       28.56       28.22      4.31 o 
  -1  -3  12      306.99      307.43     12.28 o 
   0  -3  12        1.27        0.48      2.03 o 
   1  -3  12        0.38       -1.20      1.53 o 
   2  -3  12       32.37       34.88      3.70 o 
   3  -3  12        1.21       -0.04      1.38 o 
   4  -3  12      233.68      248.03      7.77 o 
   5  -3  12        0.45       -1.51      1.51 o 
   6  -3  12        0.51       -0.02      2.11 o 
  -5  -2  12       90.33       92.96     11.43 o 
  -4  -2  12       39.89       58.23     11.31 o 
  -3  -2  12        0.98        1.33      1.92 o 
  -2  -2  12       82.38       68.89      6.35 o 
  -1  -2  12       74.48       81.82      6.86 o 
   0  -2  12       46.95       47.46      5.22 o 
   1  -2  12        8.44        7.35      2.46 o 
   2  -2  12      242.36      224.27     12.85 o 
   3  -2  12       21.22       26.20      4.45 o 
   4  -2  12       28.90       27.37      3.46 o 
   5  -2  12      118.81      126.68      8.67 o 
   6  -2  12       85.12       93.26     11.75 o 
   7  -2  12       73.77       79.41      7.31 o 
  -5  -1  12       25.56       32.87      6.84 o 
  -4  -1  12        0.04       -0.70      1.79 o 
  -3  -1  12       48.46       56.90      5.79 o 
  -2  -1  12      175.71      166.58     12.65 o 
  -1  -1  12      188.73      172.07     13.24 o 
   0  -1  12        3.75        6.04      2.55 o 
   1  -1  12      183.77      164.23      8.23 o 
   2  -1  12        1.11        1.79      1.52 o 
   3  -1  12      258.76      230.06      7.91 o 
   4  -1  12      100.01       99.70      7.14 o 
   5  -1  12      101.39       98.71      7.31 o 
   6  -1  12       26.47       34.15      4.94 o 
   7  -1  12       13.83       19.08      4.10 o 
   8  -1  12        1.48       -1.14      3.68 o 
  -5   0  12        0.48        1.03      2.94 o 
  -4   0  12       86.76       81.21      7.00 o 
  -3   0  12       17.58       14.75      6.75 o 
  -2   0  12       85.94       79.78      9.62 o 
  -1   0  12      192.95      191.89      8.97 o 
   0   0  12      336.46      322.54     14.27 o 
   1   0  12      175.18      174.81      8.43 o 
   2   0  12        1.35        1.98      1.89 o 
   3   0  12       32.40       35.44      3.54 o 
   4   0  12        1.31       -0.58      2.77 o 
   5   0  12        4.40        8.44      2.71 o 
   6   0  12       55.40       52.89      5.55 o 
   7   0  12       60.50       56.71      5.70 o 
   8   0  12      199.10      178.70     13.75 o 
  -5   1  12        0.24       -2.33      2.63 o 
  -4   1  12        0.24        1.78      2.26 o 
  -3   1  12       34.85       38.89      6.84 o 
  -2   1  12      109.22       99.85      7.36 o 
  -1   1  12      107.57       93.70      7.11 o 
   0   1  12       78.25       63.97      5.84 o 
   1   1  12       94.07       85.90      6.72 o 
   2   1  12       63.33       57.74      5.45 o 
   3   1  12       51.38       57.37      4.23 o 
   4   1  12      177.57      179.05      8.27 o 
   5   1  12      182.44      193.65      9.08 o 
   6   1  12       29.72       30.91      5.55 o 
   7   1  12       53.46       62.10      5.89 o 
   8   1  12       56.10       76.86      9.94 o 
  -5   2  12       31.53       38.53      7.49 o 
  -4   2  12       19.78       10.64      3.25 o 
  -3   2  12       81.76       77.77      6.64 o 
  -2   2  12       59.60       51.16      6.05 o 
  -1   2  12        3.77        3.03      2.47 o 
   0   2  12       54.86       41.45      4.70 o 
   1   2  12      225.66      211.76      9.37 o 
   2   2  12      122.32      120.32     17.43 o 
   3   2  12      261.94      283.23     16.05 o 
   4   2  12      108.32      106.89      6.37 o 
   5   2  12      109.82      102.71      6.37 o 
   6   2  12        5.83        2.38      2.14 o 
   7   2  12       25.86       27.66      3.98 o 
   8   2  12        7.59        7.78      4.08 o 
   9   2  12        9.33       12.32      5.05 o 
  -5   3  12       69.77      118.82     12.82 o 
  -4   3  12       27.10       31.06      4.68 o 
  -3   3  12       51.29       58.50      6.01 o 
  -2   3  12        1.91       -0.07      2.67 o 
  -1   3  12       18.32       14.50      3.14 o 
   0   3  12        9.90        7.28      2.52 o 
   1   3  12      300.89      303.80     11.62 o 
   2   3  12       35.65       31.98      4.15 o 
   3   3  12       35.07       42.93      5.29 o 
   4   3  12      650.18      661.50     18.66 o 
   5   3  12       12.36       10.88      2.58 o 
   6   3  12      386.07      383.84     13.09 o 
   7   3  12       11.20       12.73      3.03 o 
   8   3  12       24.85       20.73      5.40 o 
   9   3  12        8.58       11.24      4.93 o 
  -4   4  12        1.02        2.83      2.55 o 
  -3   4  12        0.02        1.39      2.33 o 
  -2   4  12      109.87      105.70      7.79 o 
  -1   4  12      178.26      175.33      8.67 o 
   0   4  12      105.19      106.28      7.56 o 
   1   4  12       71.68       80.77      6.51 o 
   2   4  12       90.61       95.26      7.05 o 
   3   4  12      595.69      601.96     18.34 o 
   4   4  12       15.18       13.74      2.87 o 
   5   4  12       91.30       96.71      6.81 o 
   6   4  12        0.56        0.19      2.36 o 
   7   4  12      198.00      192.42      9.36 o 
   8   4  12       36.90       31.70      6.30 o 
   9   4  12       30.48       36.54      7.05 o 
  -3   5  12       27.20       30.52      4.63 o 
  -2   5  12       23.72       28.59      9.50 o 
  -1   5  12        0.61        0.31      2.52 o 
   0   5  12       99.95       92.12      7.08 o 
   1   5  12        2.18        4.71      2.30 o 
   2   5  12       25.45       21.98      4.47 o 
   3   5  12       69.01       66.27      5.95 o 
   4   5  12        8.58        4.43      2.13 o 
   5   5  12       33.69       38.24      4.40 o 
   6   5  12       48.25       45.25      5.19 o 
   7   5  12        3.18        3.36      3.82 o 
   8   5  12        1.06        4.46      3.44 o 
   9   5  12       21.42       17.19      5.50 o 
  -3   6  12        9.73       18.15      5.78 o 
  -2   6  12      221.03      254.68     16.24 o 
  -1   6  12        2.50        4.16      3.46 o 
   0   6  12       11.24        8.64      2.79 o 
   1   6  12       51.28       49.81      5.24 o 
   2   6  12       13.69       11.73      4.41 o 
   3   6  12      126.47      138.43      7.62 o 
   4   6  12       15.38       10.27      4.09 o 
   5   6  12        4.27        6.93      2.57 o 
   6   6  12      111.94      116.32      9.00 o 
   7   6  12       79.95       83.07      7.28 o 
   8   6  12        0.09       -2.26      2.90 o 
   9   6  12        0.88        4.31      3.95 o 
  -2   7  12       70.34       60.93      9.06 o 
  -1   7  12        3.03        1.40      3.86 o 
   0   7  12       18.90       17.75      5.51 o 
   1   7  12        3.42        2.22      2.47 o 
   2   7  12        2.61        2.88      2.32 o 
   3   7  12       12.05       16.46      3.52 o 
   4   7  12        1.80        4.33      3.64 o 
   5   7  12       23.02       22.02      3.76 o 
   6   7  12        3.61        7.07      2.72 o 
   7   7  12        9.67       21.05      5.62 o 
   8   7  12       79.64       60.11      8.91 o 
  -1   8  12        1.65        0.07      3.82 o 
   0   8  12        5.35        0.74      3.62 o 
   1   8  12       92.86      118.11     12.49 o 
   2   8  12      181.27      188.12     13.56 o 
   3   8  12        2.50        0.54      3.69 o 
   4   8  12       91.97      112.19      8.07 o 
   5   8  12      173.63      176.69     12.94 o 
   6   8  12       43.75       38.94      4.99 o 
   7   8  12        1.78       -0.45      3.29 o 
   8   8  12        0.79       -0.94      3.52 o 
   1   9  12        8.82        7.64      4.53 o 
   2   9  12       21.42       25.22      6.56 o 
   3   9  12        8.39        4.25      3.83 o 
   4   9  12        9.35        4.60      4.03 o 
   5   9  12        0.36       -2.17      2.98 o 
   6   9  12        0.03       -0.93      2.35 o 
   7   9  12        0.08        2.10      3.73 o 
   4  10  12       10.46        9.06      5.17 o 
  -3  -5  13      152.58      160.49     10.86 o 
  -2  -5  13       74.71       70.69     21.46 o 
  -1  -5  13       67.13       78.53     11.60 o 
   0  -5  13      149.76      150.09     10.23 o 
   1  -5  13        9.56        9.08      3.03 o 
   2  -5  13       52.04       45.30      6.13 o 
  -4  -4  13        5.88        8.38      4.45 o 
  -3  -4  13        2.05        3.40      2.66 o 
  -2  -4  13       12.02       12.50      3.55 o 
  -1  -4  13      104.67      133.93     13.50 o 
   0  -4  13       14.96       21.69      4.24 o 
   1  -4  13      145.19      142.41      8.98 o 
   2  -4  13       55.47       54.82      6.02 o 
   3  -4  13       22.95       22.03      3.37 o 
   4  -4  13       25.89       30.27      4.17 o 
  -4  -3  13        4.00        5.99      3.11 o 
  -3  -3  13       27.77       26.21      7.68 o 
  -2  -3  13       86.33       87.93      8.35 o 
  -1  -3  13        8.73        4.56      2.53 o 
   0  -3  13       36.33       40.03      5.17 o 
   1  -3  13      146.15      145.78      8.94 o 
   2  -3  13        0.00        0.26      1.96 o 
   3  -3  13       33.04       29.87      3.70 o 
   4  -3  13       78.52       64.68      5.33 o 
   5  -3  13        1.63        1.13      2.20 o 
  -4  -2  13       19.85       21.15      4.10 o 
  -3  -2  13      100.29      105.91     18.44 o 
  -2  -2  13       13.72       16.46      3.69 o 
  -1  -2  13        3.14        2.77      3.12 o 
   0  -2  13       65.68       69.60      6.61 o 
   1  -2  13       20.72       31.27      4.53 o 
   2  -2  13        0.64       -1.28      1.91 o 
   3  -2  13       47.82       47.62      4.33 o 
   4  -2  13      106.25       92.94      6.04 o 
   5  -2  13        5.51       11.00      2.73 o 
   6  -2  13        0.09       -0.07      2.54 o 
  -4  -1  13       29.69       21.37      5.73 o 
  -3  -1  13        0.20       -0.83      2.02 o 
  -2  -1  13       19.62       21.77      3.90 o 
  -1  -1  13        2.38        3.82      2.42 o 
   0  -1  13       17.76       20.63      3.82 o 
   1  -1  13        0.63        1.11      1.81 o 
   2  -1  13       35.47       43.23      5.18 o 
   3  -1  13      306.04      266.87     11.77 o 
   4  -1  13       57.00       61.29      4.90 o 
   5  -1  13       19.57       21.50      3.89 o 
   6  -1  13       37.92       31.49      4.81 o 
   7  -1  13        1.37        0.74      2.60 o 
  -4   0  13       37.92       35.53      5.09 o 
  -3   0  13       25.67       25.32     11.05 o 
  -2   0  13       40.45       32.61      4.60 o 
  -1   0  13       35.59       39.28     10.42 o 
   0   0  13       43.16       33.80      4.50 o 
   1   0  13      194.12      180.20     12.24 o 
   2   0  13      102.29       96.02      7.48 o 
   3   0  13        7.54        9.82      2.91 o 
   4   0  13      180.29      190.10      7.38 o 
   5   0  13       37.63       38.08      4.79 o 
   6   0  13       58.30       54.88      5.67 o 
   7   0  13       31.38       41.04      5.22 o 
  -4   1  13      112.98       97.64      7.98 o 
  -3   1  13      232.69      225.04     10.54 o 
  -2   1  13      106.64      120.97     12.37 o 
  -1   1  13      158.34      158.94      8.50 o 
   0   1  13       61.93       53.39      9.30 o 
   1   1  13        0.64       -0.38      1.70 o 
   2   1  13       57.06       48.26      5.27 o 
   3   1  13      107.86      110.36      7.86 o 
   4   1  13       28.96       30.92      4.06 o 
   5   1  13        4.59        3.93      2.36 o 
   6   1  13       75.13       73.02      7.83 o 
   7   1  13       14.85       16.70      4.92 o 
   8   1  13        7.42        9.90      4.63 o 
  -4   2  13        3.48        1.67      4.24 o 
  -3   2  13      133.70      120.80      8.78 o 
  -2   2  13       97.20       88.61      7.30 o 
  -1   2  13       30.59       32.22      4.61 o 
   0   2  13       10.24       11.45      2.96 o 
   1   2  13        0.01       -1.05      1.53 o 
   2   2  13       53.54       53.73      5.52 o 
   3   2  13      289.89      290.02     11.70 o 
   4   2  13        1.19        2.27      2.05 o 
   5   2  13        1.06        1.08      2.05 o 
   6   2  13        0.36       -0.94      1.79 o 
   7   2  13       13.81       16.18      3.42 o 
   8   2  13       41.20       33.63      6.71 o 
  -4   3  13       35.56       52.58      6.26 o 
  -3   3  13        7.48        7.61      3.17 o 
  -2   3  13       59.49       53.10     14.11 o 
  -1   3  13       54.06       54.59      7.72 o 
   0   3  13        0.08        0.29      2.75 o 
   1   3  13       19.16       15.58      3.34 o 
   2   3  13       19.66       17.37      3.48 o 
   3   3  13      119.48      121.86      7.64 o 
   4   3  13      147.13      166.35     11.87 o 
   5   3  13      171.82      177.92      8.41 o 
   6   3  13       59.25       69.63      7.67 o 
   7   3  13       24.08       29.76      4.29 o 
   8   3  13        6.30        7.07      4.34 o 
  -3   4  13        6.73        8.40      3.32 o 
  -2   4  13        5.64        1.78      2.49 o 
  -1   4  13        0.90        1.63      2.29 o 
   0   4  13        9.37        7.11      2.59 o 
   1   4  13        8.95        3.75      2.29 o 
   2   4  13        1.62        3.29      2.26 o 
   3   4  13        1.18        1.27      2.06 o 
   4   4  13        2.14        0.77      2.98 o 
   5   4  13      802.20      806.67     22.61 o 
   6   4  13        5.46        7.11      2.68 o 
   7   4  13        8.87        7.39      2.87 o 
   8   4  13       38.77       42.27      7.39 o 
  -2   5  13        9.71       13.87      3.90 o 
  -1   5  13      145.04      160.99      8.84 o 
   0   5  13       44.81       29.83      4.48 o 
   1   5  13       60.27       49.94      5.76 o 
   2   5  13      102.53      102.93     11.15 o 
   3   5  13        0.02        0.32      2.06 o 
   4   5  13      137.28      135.14     10.94 o 
   5   5  13        2.44       -1.98      3.09 o 
   6   5  13       48.91       42.99      4.97 o 
   7   5  13        1.17        2.16      2.31 o 
   8   5  13       39.85       31.93      6.85 o 
  -2   6  13       30.74       21.81      6.41 o 
  -1   6  13       36.64       42.84      5.46 o 
   0   6  13      144.15      141.38     26.81 o 
   1   6  13       78.28       83.99      7.08 o 
   2   6  13       36.94       35.95      4.83 o 
   3   6  13        1.58        2.67      3.95 o 
   4   6  13       54.92       47.91      5.47 o 
   5   6  13        7.05        5.84      3.83 o 
   6   6  13       59.90       57.97      5.93 o 
   7   6  13       50.76       60.24     10.94 o 
   8   6  13        6.37       13.58      5.14 o 
  -1   7  13        1.84        6.25      4.58 o 
   0   7  13        5.26        6.49      4.49 o 
   1   7  13       10.01       11.61      5.17 o 
   2   7  13        0.83        1.69      2.27 o 
   3   7  13       29.33       16.33      7.73 o 
   4   7  13       13.14        8.30      6.14 o 
   5   7  13       24.36       23.96      5.78 o 
   6   7  13        4.48        4.86      2.83 o 
   7   7  13       20.47       24.32      6.12 o 
   8   7  13       26.50       29.24      6.79 o 
   1   8  13        1.57        4.67      4.42 o 
   2   8  13      124.68      132.36     13.19 o 
   3   8  13        0.91       -3.10      3.10 o 
   4   8  13        7.92        3.87      2.91 o 
   5   8  13       20.28       25.24      6.36 o 
   6   8  13       79.42       78.27     10.12 o 
   7   8  13       50.42       48.39      8.51 o 
   3   9  13       76.40       73.24     10.50 o 
   4   9  13       26.57       24.36      6.63 o 
   5   9  13       27.73       31.60      7.14 o 
  -1  -4  14       15.04       24.86      4.65 o 
   0  -4  14      107.33      123.05     10.56 o 
   1  -4  14       12.38       16.51      3.97 o 
   2  -4  14       97.28      123.89      9.56 o 
  -2  -3  14       61.85       69.59      7.16 o 
  -1  -3  14        0.42       -0.47      2.28 o 
   0  -3  14       13.92       14.01      3.68 o 
   1  -3  14       10.36        8.59      3.16 o 
   2  -3  14        3.30        3.64      2.54 o 
   3  -3  14       10.47       15.69      3.73 o 
   4  -3  14        1.69        2.30      2.37 o 
  -3  -2  14        0.04        1.04      4.31 o 
  -2  -2  14        3.72        4.89      7.03 o 
  -1  -2  14       27.58       26.70      6.97 o 
   0  -2  14        1.05       -0.17      2.00 o 
   1  -2  14       27.97       22.26      4.26 o 
   2  -2  14        0.14       -1.36      2.05 o 
   3  -2  14       17.40       21.60      4.16 o 
   4  -2  14      338.71      334.01     10.95 o 
   5  -2  14       17.93       16.13      3.44 o 
  -3  -1  14       28.07       37.99      7.68 o 
  -2  -1  14       52.59       54.10      6.14 o 
  -1  -1  14        4.63        2.32      2.52 o 
   0  -1  14       13.85       15.94      4.38 o 
   1  -1  14       46.82       40.92      5.94 o 
   2  -1  14        2.88        3.03      2.36 o 
   3  -1  14       20.43       22.36      4.21 o 
   4  -1  14       11.50       13.86      3.61 o 
   5  -1  14        8.02        7.21      3.21 o 
   6  -1  14        0.75        3.76      2.97 o 
  -3   0  14       51.38       46.33      5.78 o 
  -2   0  14        0.03        0.57      2.22 o 
  -1   0  14      186.55      188.02     16.20 o 
   0   0  14        3.96        3.67      2.93 o 
   1   0  14        1.42        2.51      2.11 o 
   2   0  14      528.81      494.03     17.07 o 
   3   0  14      123.04      124.56      8.96 o 
   4   0  14       10.00       12.52      5.90 o 
   5   0  14        4.89        4.79      2.76 o 
   6   0  14       49.34       58.69      6.09 o 
  -3   1  14      258.17      258.40     11.97 o 
  -2   1  14      162.14      156.18      9.56 o 
  -1   1  14       91.71       94.28      7.74 o 
   0   1  14       25.28       23.43     11.54 o 
   1   1  14       85.97       82.25      7.06 o 
   2   1  14       10.29       12.37      3.27 o 
   3   1  14      107.95      102.59      8.06 o 
   4   1  14       79.73       69.66      6.65 o 
   5   1  14      197.10      211.30      9.74 o 
   6   1  14      127.62      134.41      8.97 o 
   7   1  14       13.84       16.18      3.79 o 
  -3   2  14      224.44      219.36     10.90 o 
  -2   2  14       84.54       87.18      7.78 o 
  -1   2  14       17.79       20.46      4.08 o 
   0   2  14        1.06       -0.08      2.00 o 
   1   2  14        5.28        1.14      2.80 o 
   2   2  14      102.25      122.30      8.73 o 
   3   2  14       58.80       61.22      6.24 o 
   4   2  14      105.51       91.30      7.44 o 
   5   2  14      144.94      112.95     11.44 o 
   6   2  14       34.77       28.87      5.83 o 
   7   2  14        1.47        2.53      2.68 o 
  -2   3  14       61.89       67.98      6.79 o 
  -1   3  14       18.58       18.90      4.12 o 
   0   3  14        1.64        3.05      2.53 o 
   1   3  14       18.97       13.53      3.28 o 
   2   3  14        0.31        0.16      2.21 o 
   3   3  14       73.26       76.62     13.64 o 
   4   3  14        1.76        2.49      2.49 o 
   5   3  14      183.63      188.09     12.94 o 
   6   3  14       53.65       43.97      5.87 o 
   7   3  14      228.13      210.12      9.87 o 
  -2   4  14       56.83       61.13      6.57 o 
  -1   4  14        1.40        6.64      3.42 o 
   0   4  14       41.97       40.77      8.74 o 
   1   4  14       12.57       13.24      6.40 o 
   2   4  14        0.26       -2.28      2.28 o 
   3   4  14      244.62      249.06     11.19 o 
   4   4  14      192.58      181.08      9.42 o 
   5   4  14       47.47       54.79      8.43 o 
   6   4  14        8.27        8.61      2.93 o 
   7   4  14       26.38       20.38      3.93 o 
  -1   5  14       70.86       76.77      7.22 o 
   0   5  14      284.64      291.66     16.35 o 
   1   5  14       68.65       68.98      6.64 o 
   2   5  14        0.52        1.20      2.49 o 
   3   5  14       23.40       20.47      4.24 o 
   4   5  14      387.84      388.94     14.64 o 
   5   5  14       81.00       73.05      9.48 o 
   6   5  14      158.92      156.86     12.12 o 
   7   5  14       20.92       18.86      5.68 o 
   0   6  14       26.00       32.46      4.94 o 
   1   6  14        0.04       -1.48      2.15 o 
   2   6  14       79.06       81.42      7.42 o 
   3   6  14        5.62        3.39      3.84 o 
   4   6  14        1.50       -1.76      1.76 o 
   5   6  14       42.46       51.89      8.25 o 
   6   6  14       43.87       49.58      8.06 o 
   7   6  14      111.45      118.34      8.61 o 
   1   7  14        1.99        1.00      4.32 o 
   2   7  14        0.92       -2.13      2.13 o 
   3   7  14        0.03       -2.06      2.32 o 
   4   7  14       14.75       13.69      3.80 o 
   5   7  14       26.45       22.62      6.35 o 
   6   7  14       47.02       45.51      8.37 o 
   3   8  14       60.03       75.81     10.56 o 
   4   8  14      254.71      301.92     12.93 o 
  -1  -2  15        0.15       -2.35      2.35 o 
   0  -2  15        8.17       11.71      3.56 o 
   1  -2  15       72.99       78.94      7.64 o 
   2  -2  15       56.81       52.06      6.30 o 
   3  -2  15       81.39       81.11      7.75 o 
  -1  -1  15       51.71       68.36      7.03 o 
   0  -1  15        1.35        0.60      2.41 o 
   1  -1  15        4.81        5.60      2.78 o 
   2  -1  15        0.68        1.53      2.37 o 
   3  -1  15        6.35        8.60      3.33 o 
   4  -1  15        6.09        5.60      3.17 o 
  -2   0  15       15.54       11.41      3.56 o 
  -1   0  15       15.66       19.63      4.14 o 
   0   0  15       81.38       87.33      7.88 o 
   1   0  15        2.64        0.44      2.39 o 
   2   0  15        3.02        2.03      2.47 o 
   3   0  15       21.24       19.08      4.28 o 
   4   0  15       27.06       29.78      4.71 o 
   5   0  15      106.60      109.95     10.82 o 
  -2   1  15       10.66       17.50      4.07 o 
  -1   1  15       28.34       34.53      6.08 o 
   0   1  15       11.88        6.73      3.03 o 
   1   1  15       17.40       18.67      4.94 o 
   2   1  15      106.23      101.23      8.14 o 
   3   1  15       52.36       46.89      5.77 o 
   4   1  15       13.79       13.35      3.53 o 
   5   1  15        0.14        0.59      2.71 o 
  -1   2  15       42.50       49.28      6.10 o 
   0   2  15        0.52        1.93      2.55 o 
   1   2  15       20.56       22.30      4.27 o 
   2   2  15        1.46        2.79      2.60 o 
   3   2  15        6.20        3.69      2.59 o 
   4   2  15        2.01       -0.77      2.18 o 
   5   2  15       23.40       22.98      4.38 o 
   6   2  15       23.83       24.54      6.23 o 
  -1   3  15       58.68       59.31      6.62 o 
   0   3  15      118.68      110.65      8.77 o 
   1   3  15       60.49       54.49      8.30 o 
   2   3  15        0.01       -0.14      2.46 o 
   3   3  15        0.11        1.16      2.62 o 
   4   3  15      119.55      104.77      9.92 o 
   5   3  15        0.71        1.74      2.53 o 
   6   3  15      209.86      212.53     14.56 o 
   0   4  15       76.93       73.15      8.92 o 
   1   4  15        1.06        0.01      2.24 o 
   2   4  15       15.79       15.23      3.79 o 
   3   4  15        3.26        3.25      3.52 o 
   4   4  15        0.04       -1.76      2.80 o 
   5   4  15      123.39      127.47     14.00 o 
   6   4  15       42.50       34.49      7.06 o 
   0   5  15       32.13       37.01      8.11 o 
   1   5  15        9.46        7.36      3.24 o 
   2   5  15        0.42       -2.13      2.13 o 
   3   5  15       85.78       88.60      7.85 o 
   4   5  15      146.16      151.17      9.39 o 
   5   5  15       25.96       24.60      6.98 o 
   6   5  15       25.85       29.40      6.75 o 
   2   6  15        1.13       -0.44      3.84 o 
   3   6  15        2.78        5.45      3.31 o 
   4   6  15      103.20      105.13      8.52 o 
   5   6  15       38.98       44.65      5.82 o 
   1   1  16       68.16       76.52     10.26 o 
   2   1  16       22.08       23.13      4.45 o 
   3   1  16       16.96       16.27      4.03 o 
   1   2  16       39.64       36.32      5.48 o 
   2   2  16        0.77        1.23      2.20 o 
   3   2  16        0.55       -0.62      2.47 o 
   2   3  16        1.96        1.32      2.55 o 
   3   3  16       10.66       15.63      4.00 o 
                                                 
