# Supplementary material for: (Z)-N-[2-(N′-Hy­droxy­carbamimido­yl)phen­yl]acetamide
Source: Acta Crystallogr Sect E Struct Rep Online. 2013 Feb 9;69(Pt 3):o370–1. doi: 10.1107/S1600536813003371 (PMC3588555; doi:10.1107/S1600536813003371)
Supplement: Supplementary file 3 [file e-69-0o370-Isup3.cml]

<?xml version="1.0" ?>
<cml>
<molecule title="(Z)-N-[2-(N&#39;-Hydroxycarbamimidoyl)phenyl]acetamide" id="m1">
  <atomArray>
    <atom id="a1" elementType="C" />
    <atom id="a2" elementType="C" />
    <atom id="a3" elementType="O" />
    <atom id="a4" elementType="N" />
    <atom id="a5" elementType="C" />
    <atom id="a6" elementType="C" />
    <atom id="a7" elementType="C" />
    <atom id="a8" elementType="C" />
    <atom id="a9" elementType="C" />
    <atom id="a10" elementType="C" />
    <atom id="a11" elementType="C" />
    <atom id="a12" elementType="N" />
    <atom id="a13" elementType="N" />
    <atom id="a14" elementType="O" />
  </atomArray>
  <bondArray>
    <bond atomRefs2="a1 a2" order="1" />
    <bond atomRefs2="a2 a3" order="2" />
    <bond atomRefs2="a2 a4" order="1" />
    <bond atomRefs2="a4 a5" order="1" />
    <bond atomRefs2="a5 a6" order="2">
      <bondStereo>T</bondStereo>
    </bond>
    <bond atomRefs2="a6 a7" order="1" />
    <bond atomRefs2="a7 a8" order="2">
      <bondStereo>C</bondStereo>
    </bond>
    <bond atomRefs2="a8 a9" order="1" />
    <bond atomRefs2="a9 a10" order="2">
      <bondStereo>C</bondStereo>
    </bond>
    <bond atomRefs2="a5 a10" order="1" />
    <bond atomRefs2="a6 a11" order="1" />
    <bond atomRefs2="a11 a12" order="2" />
    <bond atomRefs2="a11 a13" order="1" />
    <bond atomRefs2="a13 a14" order="1" />
  </bondArray>
</molecule>
</cml>
